# Supplementary material for: Perineuronal nets control visual input via thalamic recruitment of cortical PV interneurons
Source: eLife. 2018 Dec 18;7:e41520. doi: 10.7554/eLife.41520 (PMC6298774; doi:10.7554/eLife.41520)
Supplement: Figure 1—source data 1. [file elife-41520-fig1-data1.xlsx]

## Sheet: Feuil1
	Fig.1E: VEP (mV)
		Sham						ChABC
	Contrast(%)	mouse 1	mouse 2	mouse 3	mouse 4	mouse 5		mouse 1	mouse 2	mouse 3	mouse 4	mouse 5	mouse 6
	3	0.02183	0.00883	0.01233	0.00533	0.02413		0.02517	0.00875	0.018	0	0	0.0225
	4	0.07467	0.02867	0.00717	0.056	0.03737		0.0665	0.02025	0.018	0.05517	0.08883	0.09617
	5	0.15817	0.10083	0.08367	0.12783	0.20488		0.0775	0.03213	0.06762	0.1625	0.19133	0.10967
	13	0.25483	0.20633	0.225	0.2405	0.20563		0.10967	0.062	0.12825	0.2925	0.287	0.22017
	35	0.315	0.55083	0.38933	0.34733	0.3205		0.24683	0.13112	0.23325	0.34883	0.40733	0.1945
	100	0.37767	0.54983	0.3935	0.378	0.29963		0.27567	0.20313	0.25825	0.41733	0.4705	0.3645
	Fig.1F: Power, resting state					Fig.1G: Power, 100% contrast					Fig.1H: Δlog(Power), resting state
	Freq. (Hz)	Sham	ChABC			Freq. (Hz)	Sham	ChABC			10-20 Hz		20-30 Hz		30-40 Hz		40-50 Hz		50-60 Hz		60-70 Hz		70-80 Hz		80-90 Hz		90-100 Hz
	0.24414	0.01243	0.02316			0.24414	0.01711	0.02163			Sham	ChABC	Sham	ChABC	Sham	ChABC	Sham	ChABC	Sham	ChABC	Sham	ChABC	Sham	ChABC	Sham	ChABC	Sham	ChABC
	0.48828	0.01153	0.02237			0.48828	0.01656	0.02102			-0.11564	-0.11091	-0.02107	0.15915	-0.02107	0.05183	-0.25429	0.36195	-0.39609	0.35807	-0.40336	0.2771	-0.41633	0.14776	-0.50546	-0.03512	-0.29198	0.00164
	0.73242	0.01036	0.01953			0.73242	0.01444	0.01787			0.54032	-0.50902	0.72516	-0.38226	0.72516	-0.801	0.37352	-0.48331	0.2572	-0.46497	0.16574	-0.29154	0.11173	-0.26819	0.01374	-0.3025	0.12367	-0.19734
	0.97656	0.00891	0.01648			0.97656	0.01224	0.01453			0.36045	-0.14667	0.4711	0.12664	0.4711	-0.06611	0.20648	0.20631	0.04259	0.19193	0.01807	0.22539	0.02714	0.31414	-0.06428	0.26454	0.06827	0.38514
	1.2207	0.0065	0.01129			1.2207	0.00902	0.01138			0.000000396517	0.55603	-0.00000306831	0.74326	-0.00000306831	0.36629	-0.28821	0.52109	-0.35727	0.36035	-0.38585	0.20577	-0.34407	0.18033	-0.37547	0.10994	-0.26235	0.15538
	1.46484	0.00446	0.00723			1.46484	0.0069	0.00875			-0.2586	0.70362	-0.15398	0.92387	-0.15398	0.78969	0.00000280436	1.03194	-0.00000215927	0.87022	0.00000435888	0.74884	-0.00000187142	0.65169	-0.08188	0.49941	0.00000191736	0.44171
	1.70898	0.00318	0.00389			1.70898	0.00418	0.00483			--	0.29582	--	0.45908	--	0.31554	--	0.54979	--	0.48566	--	0.50843	--	0.42741	--	0.34229	--	0.36155
	1.95313	0.00207	0.00185			1.95313	0.00268	0.00269
	2.19727	0.00119	0.00118			2.19727	0.00173	0.00188
	2.44141	0.000733536	0.000891716			2.44141	0.00119	0.00136
	2.68555	0.000541916	0.000719523			2.68555	0.000857735	0.00105			Fig.1I - Δlog(Power), 100% contrast
	2.92969	0.000432163	0.000588607			2.92969	0.000706902	0.000855327
	3.17383	0.000368645	0.0005035			3.17383	0.000581085	0.000770727			10-20 Hz		20-30 Hz		30-40 Hz		40-50 Hz		50-60 Hz		60-70 Hz		70-80 Hz		80-90 Hz		90-100 Hz
	3.41797	0.000324577	0.000507232			3.41797	0.000500058	0.000683777			Sham	ChABC	Sham	ChABC	Sham	ChABC	Sham	ChABC	Sham	ChABC	Sham	ChABC	Sham	ChABC	Sham	ChABC	Sham	ChABC
	3.66211	0.000284745	0.00046655			3.66211	0.000426363	0.000601087			-0.0569	-0.23897	0	-0.08497	-0.00000360086	0.18239	-0.16836	0.20371	-0.30004	0.19583	-0.32531	0.11621	-0.37494	0.01425	-0.3517	-0.05196	-0.28856	-0.11108
	3.90625	0.000248762	0.000427395			3.90625	0.000372483	0.000562017			0.4042	-0.66058	0.49471	-0.65096	0.42765	-0.6801	0.22468	-0.64506	0.09444	-0.60398	0.03704	-0.43141	0.00000327409	-0.37422	0.00000370645	-0.30196	0.00000155184	-0.22012
	4.15039	0.000216252	0.000398874			4.15039	0.000329897	0.000510354			0.48974	-0.2973	0.51031	-0.14222	0.49034	-0.00238	0.27156	-0.03447	0.12257	-0.11258	0.09045	-0.03208	0.03118	-0.0225	0.0382	0.03355	0.05066	0.12729
	4.39453	0.000189895	0.00037095			4.39453	0.00028767	0.000471074			0.00000188574	0.63884	-0.04335	0.77711	-0.15503	0.74589	-0.34982	0.57062	-0.43709	0.43777	-0.48452	0.35123	-0.44852	0.27739	-0.37608	0.22419	-0.3429	0.15034
	4.63867	0.000168018	0.000343557			4.63867	0.000255672	0.000433671			-0.33654	0.5805	-0.34204	0.75013	-0.08949	1.14188	-0.00000239287	1.05453	-0.000000751717	0.93215	0.000000177918	0.7836	0.00133	0.70648	0.01779	0.63013	0.00179	0.49464
	4.88281	0.000150613	0.000321365			4.88281	0.000220157	0.000399772			--	0.17595	--	0.27724	--	0.42969	--	0.41468	--	0.39701	--	0.40938	--	0.34639	--	0.31465	--	0.21882
	5.12695	0.000132987	0.00030572			5.12695	0.000195507	0.000371624
	5.37109	0.000118156	0.000284029			5.37109	0.000176666	0.000316814
	5.61523	0.000106538	0.000236012			5.61523	0.000162961	0.000255382
	5.85938	0.0000962449	0.000147713			5.85938	0.000147483	0.000225642
	6.10352	0.000090022	0.000124224			6.10352	0.000138242	0.000167628
	6.34766	0.0000844475	0.000109977			6.34766	0.000127581	0.00014786
	6.5918	0.0000789821	0.000100377			6.5918	0.00012012	0.000133286
	6.83594	0.0000739694	0.0000961306			6.83594	0.000111055	0.000124604
	7.08008	0.0000688964	0.0000899228			7.08008	0.000105189	0.000116729
	7.32422	0.0000646708	0.0000846945			7.32422	0.0000999369	0.000109857
	7.56836	0.0000615245	0.0000804627			7.56836	0.0000951901	0.000103039
	7.8125	0.0000587049	0.0000778277			7.8125	0.0000905765	0.0000968744
	8.05664	0.0000557567	0.0000745943			8.05664	0.000087055	0.0000930673
	8.30078	0.0000521199	0.0000718797			8.30078	0.0000806659	0.0000903821
	8.54492	0.0000483057	0.0000689401			8.54492	0.0000777607	0.0000855571
	8.78906	0.0000458447	0.0000669741			8.78906	0.0000731803	0.0000819887
	9.0332	0.0000426608	0.0000641909			9.0332	0.0000713	0.00007945
	9.27734	0.0000399377	0.0000620354			9.27734	0.0000679585	0.0000767817
	9.52148	0.0000382686	0.0000582666			9.52148	0.0000666362	0.0000743694
	9.76563	0.0000375156	0.0000559794			9.76563	0.0000623692	0.0000693239
	10.00977	0.0000363773	0.0000516626			10.00977	0.0000602853	0.0000678415
	10.25391	0.0000346798	0.0000460525			10.25391	0.0000559186	0.0000648727
	10.49805	0.0000332762	0.0000432485			10.49805	0.0000545668	0.0000629637
	10.74219	0.0000329936	0.0000416758			10.74219	0.0000517071	0.0000608323
	10.98633	0.0000323624	0.0000396918			10.98633	0.0000500707	0.0000589673
	11.23047	0.0000312538	0.0000381094			11.23047	0.0000478539	0.0000560978
	11.47461	0.0000294312	0.0000364914			11.47461	0.0000465874	0.0000542202
	11.71875	0.0000281585	0.0000358034			11.71875	0.0000438845	0.0000519912
	11.96289	0.0000274743	0.0000357867			11.96289	0.0000425443	0.0000515993
	12.20703	0.0000262736	0.0000361003			12.20703	0.0000410028	0.000050031
	12.45117	0.0000260004	0.0000350694			12.45117	0.0000403736	0.0000496917
	12.69531	0.0000250315	0.0000345693			12.69531	0.000039459	0.0000477178
	12.93945	0.0000241387	0.0000337994			12.93945	0.0000388638	0.0000461439
	13.18359	0.0000227066	0.0000324523			13.18359	0.0000383197	0.0000451906
	13.42773	0.0000219033	0.0000318936			13.42773	0.0000376918	0.0000439237
	13.67188	0.0000217527	0.0000309584			13.67188	0.0000369915	0.0000431855
	13.91602	0.0000217708	0.0000296529			13.91602	0.0000364738	0.0000423106
	14.16016	0.0000211439	0.0000278254			14.16016	0.0000358564	0.0000415264
	14.4043	0.0000205114	0.000026776			14.4043	0.0000356694	0.000040177
	14.64844	0.0000199589	0.0000257612			14.64844	0.0000355524	0.0000394278
	14.89258	0.0000195358	0.0000254949			14.89258	0.000035591	0.0000379054
	15.13672	0.0000197479	0.0000249608			15.13672	0.0000347454	0.000036773
	15.38086	0.0000197756	0.0000243916			15.38086	0.0000344705	0.0000360951
	15.625	0.0000194859	0.0000238415			15.625	0.0000339888	0.0000359196
	15.86914	0.0000191955	0.0000233156			15.86914	0.0000335924	0.0000358018
	16.11328	0.0000191968	0.0000227608			16.11328	0.0000331523	0.0000356481
	16.35742	0.0000191835	0.0000226817			16.35742	0.0000329185	0.000035338
	16.60156	0.0000193193	0.0000221486			16.60156	0.0000327607	0.000034882
	16.8457	0.0000186644	0.0000218468			16.8457	0.0000321905	0.0000352378
	17.08984	0.0000180555	0.0000214674			17.08984	0.0000311651	0.0000348065
	17.33398	0.000017871	0.0000209658			17.33398	0.0000305908	0.0000341604
	17.57813	0.0000173388	0.0000200924			17.57813	0.0000299244	0.0000335697
	17.82227	0.0000169858	0.0000198968			17.82227	0.0000292373	0.0000330199
	18.06641	0.0000166324	0.0000197511			18.06641	0.0000284198	0.0000321657
	18.31055	0.0000161623	0.0000199243			18.31055	0.0000280117	0.0000314238
	18.55469	0.0000152779	0.0000196055			18.55469	0.0000275474	0.0000311758
	18.79883	0.0000149916	0.0000195724			18.79883	0.0000264015	0.0000307969
	19.04297	0.0000148259	0.0000196506			19.04297	0.0000260431	0.0000304193
	19.28711	0.0000145658	0.0000191713			19.28711	0.0000256212	0.0000301868
	19.53125	0.0000144894	0.0000185342			19.53125	0.0000255168	0.0000305093
	19.77539	0.0000141593	0.0000181833			19.77539	0.0000251927	0.0000305581
	20.01953	0.0000137778	0.0000177287			20.01953	0.0000250682	0.0000304579
	20.26367	0.0000133562	0.0000174287			20.26367	0.000024471	0.0000302575
	20.50781	0.0000130022	0.0000170868			20.50781	0.0000237274	0.000029874
	20.75195	0.0000126738	0.000017094			20.75195	0.0000228791	0.0000291878
	20.99609	0.0000123773	0.0000165121			20.99609	0.0000220834	0.0000288527
	21.24023	0.0000120635	0.0000160717			21.24023	0.0000217249	0.0000279648
	21.48438	0.0000119783	0.0000156969			21.48438	0.0000209795	0.0000274123
	21.72852	0.0000118324	0.0000154278			21.72852	0.0000202496	0.0000268727
	21.97266	0.0000116588	0.0000153756			21.97266	0.0000195721	0.0000261097
	22.2168	0.0000113174	0.0000147698			22.2168	0.000018875	0.0000253327
	22.46094	0.0000107331	0.0000145261			22.46094	0.0000181608	0.0000249313
	22.70508	0.0000102194	0.0000141263			22.70508	0.000018021	0.0000243889
	22.94922	0.00000976106	0.0000136004			22.94922	0.0000175274	0.0000238874
	23.19336	0.0000093821	0.0000133077			23.19336	0.0000172095	0.0000233792
	23.4375	0.00000885008	0.0000130347			23.4375	0.0000168115	0.0000231151
	23.68164	0.00000827685	0.0000130332			23.68164	0.0000164525	0.0000227065
	23.92578	0.00000790231	0.0000129987			23.92578	0.0000160084	0.0000226139
	24.16992	0.00000765317	0.0000128067			24.16992	0.0000155593	0.0000226575
	24.41406	0.00000755058	0.0000128154			24.41406	0.0000151484	0.0000224408
	24.6582	0.0000076137	0.0000127896			24.6582	0.000014758	0.0000221586
	24.90234	0.00000766803	0.0000126824			24.90234	0.0000144456	0.0000220389
	25.14648	0.00000762354	0.0000126333			25.14648	0.0000139184	0.0000220737
	25.39063	0.00000747456	0.0000126423			25.39063	0.000013727	0.0000218851
	25.63477	0.00000743203	0.000012609			25.63477	0.0000136125	0.0000216378
	25.87891	0.00000745299	0.0000121766			25.87891	0.0000135723	0.0000212471
	26.12305	0.00000752397	0.000011907			26.12305	0.000013148	0.0000208292
	26.36719	0.00000759722	0.0000116189			26.36719	0.0000129263	0.0000205547
	26.61133	0.00000740757	0.0000114524			26.61133	0.0000127492	0.0000197561
	26.85547	0.0000073136	0.0000111922			26.85547	0.0000126741	0.000019982
	27.09961	0.000007125	0.0000108908			27.09961	0.0000123773	0.0000196007
	27.34375	0.00000694829	0.0000110423			27.34375	0.0000123319	0.0000193789
	27.58789	0.00000686396	0.0000111725			27.58789	0.0000120169	0.000018544
	27.83203	0.00000684619	0.0000112778			27.83203	0.0000117702	0.0000186052
	28.07617	0.00000670489	0.0000111607			28.07617	0.0000112967	0.0000182251
	28.32031	0.00000643215	0.0000112295			28.32031	0.000010819	0.0000178383
	28.56445	0.0000061706	0.0000112251			28.56445	0.0000107498	0.0000176877
	28.80859	0.00000596608	0.0000110068			28.80859	0.0000104422	0.0000169967
	29.05273	0.00000575367	0.0000108343			29.05273	0.0000102333	0.0000172486
	29.29688	0.00000552954	0.0000105502			29.29688	0.00000978843	0.0000166924
	29.54102	0.00000539542	0.0000103978			29.54102	0.00000949076	0.0000167645
	29.78516	0.00000526656	0.00000993125			29.78516	0.0000089941	0.0000164685
	30.0293	0.00000510542	0.00000954504			30.0293	0.00000882647	0.0000165423
	30.27344	0.00000495179	0.00000917906			30.27344	0.00000865164	0.0000162929
	30.51758	0.00000481847	0.00000892968			30.51758	0.0000086587	0.0000162085
	30.76172	0.0000046665	0.00000872176			30.76172	0.00000853926	0.0000162245
	31.00586	0.00000456488	0.00000874494			31.00586	0.00000838088	0.0000162648
	31.25	0.00000451567	0.00000869696			31.25	0.00000830128	0.0000161552
	31.49414	0.00000451951	0.00000876307			31.49414	0.00000808424	0.0000160529
	31.73828	0.00000447678	0.00000892571			31.73828	0.00000795343	0.0000161652
	31.98242	0.0000043974	0.00000895604			31.98242	0.0000078235	0.0000163093
	32.22656	0.00000425927	0.00000899152			32.22656	0.00000764281	0.0000163669
	32.4707	0.00000416417	0.00000915392			32.4707	0.00000761086	0.0000162136
	32.71484	0.00000407908	0.00000899958			32.71484	0.00000729841	0.000016184
	32.95898	0.0000041074	0.00000897547			32.95898	0.00000727776	0.000016189
	33.20313	0.00000415375	0.00000879898			33.20313	0.00000701005	0.000016176
	33.44727	0.00000407201	0.0000089099			33.44727	0.0000069442	0.0000165296
	33.69141	0.00000398947	0.00000877791			33.69141	0.00000686288	0.0000163338
	33.93555	0.00000381413	0.00000874023			33.93555	0.00000675977	0.0000164161
	34.17969	0.00000375854	0.00000857906			34.17969	0.00000674871	0.0000162253
	34.42383	0.00000369639	0.00000862184			34.42383	0.00000658393	0.0000163049
	34.66797	0.00000361392	0.00000864883			34.66797	0.00000652584	0.0000163987
	34.91211	0.00000345516	0.00000854916			34.91211	0.00000630263	0.0000165478
	35.15625	0.00000332615	0.00000857333			35.15625	0.00000625557	0.0000168201
	35.40039	0.00000323037	0.00000852333			35.40039	0.00000608057	0.000016634
	35.64453	0.00000311467	0.00000848007			35.64453	0.00000595875	0.000016516
	35.88867	0.00000305595	0.00000826254			35.88867	0.00000573558	0.000016473
	36.13281	0.0000030216	0.00000812631			36.13281	0.00000558825	0.0000163878
	36.37695	0.00000292821	0.00000788107			36.37695	0.00000538064	0.0000163113
	36.62109	0.00000289702	0.00000778744			36.62109	0.00000523177	0.0000159878
	36.86523	0.00000285124	0.00000768242			36.86523	0.00000508627	0.0000158622
	37.10938	0.00000277954	0.00000742307			37.10938	0.00000497859	0.0000157047
	37.35352	0.00000272115	0.00000726362			37.35352	0.00000491994	0.000015231
	37.59766	0.00000263309	0.00000705541			37.59766	0.00000481691	0.0000151758
	37.8418	0.00000254796	0.00000715587			37.8418	0.00000479343	0.0000147227
	38.08594	0.00000250218	0.00000705482			38.08594	0.00000468685	0.0000146057
	38.33008	0.00000247618	0.00000698087			38.33008	0.00000469196	0.0000141636
	38.57422	0.00000245454	0.00000705997			38.57422	0.00000460501	0.0000141109
	38.81836	0.00000242372	0.00000705642			38.81836	0.00000451325	0.000013591
	39.0625	0.0000023472	0.00000713073			39.0625	0.00000437626	0.0000133775
	39.30664	0.0000023114	0.00000712963			39.30664	0.00000423502	0.0000129961
	39.55078	0.00000227494	0.00000718737			39.55078	0.00000421133	0.0000124415
	39.79492	0.00000223612	0.00000724398			39.79492	0.00000407339	0.000011756
	40.03906	0.0000022136	0.00000724292			40.03906	0.00000410294	0.0000112573
	40.2832	0.00000215337	0.00000703684			40.2832	0.00000402884	0.0000108222
	40.52734	0.00000212433	0.00000699973			40.52734	0.00000401304	0.0000106268
	40.77148	0.00000212153	0.00000681931			40.77148	0.00000399524	0.0000104848
	41.01563	0.00000207611	0.00000673577			41.01563	0.00000392365	0.0000102275
	41.25977	0.0000020496	0.00000642288			41.25977	0.0000038675	0.0000101683
	41.50391	0.00000200649	0.00000622861			41.50391	0.0000037499	0.0000100539
	41.74805	0.00000198383	0.00000603365			41.74805	0.00000363741	0.00000975695
	41.99219	0.00000199536	0.00000592136			41.99219	0.00000356182	0.00000972274
	42.23633	0.00000196972	0.00000574282			42.23633	0.00000352662	0.00000968044
	42.48047	0.00000199296	0.00000558142			42.48047	0.00000343427	0.00000962165
	42.72461	0.00000198759	0.00000550315			42.72461	0.00000339141	0.00000959381
	42.96875	0.00000193509	0.00000542329			42.96875	0.00000326259	0.00000940314
	43.21289	0.000001886	0.00000525059			43.21289	0.00000314602	0.00000915089
	43.45703	0.00000185989	0.00000521497			43.45703	0.00000307914	0.00000896175
	43.70117	0.00000181008	0.00000510335			43.70117	0.00000301404	0.00000885247
	43.94531	0.00000179699	0.00000510648			43.94531	0.00000299384	0.00000875801
	44.18945	0.00000174881	0.00000503875			44.18945	0.00000298242	0.00000878531
	44.43359	0.0000017003	0.00000516546			44.43359	0.00000293882	0.00000884069
	44.67773	0.00000166596	0.0000051431			44.67773	0.0000028544	0.00000884018
	44.92188	0.00000158777	0.00000512811			44.92188	0.00000272074	0.00000889855
	45.16602	0.00000153218	0.00000523855			45.16602	0.00000268292	0.00000883354
	45.41016	0.00000153341	0.00000526268			45.41016	0.00000262305	0.00000907865
	45.6543	0.00000151965	0.00000525131			45.6543	0.00000259692	0.00000907408
	45.89844	0.00000149461	0.00000515318			45.89844	0.0000025523	0.00000893283
	46.14258	0.00000149023	0.00000503495			46.14258	0.00000250945	0.00000891572
	46.38672	0.00000145726	0.00000497697			46.38672	0.00000245824	0.00000869886
	46.63086	0.00000144959	0.00000489564			46.63086	0.00000241133	0.00000866116
	46.875	0.00000143788	0.0000048049			46.875	0.00000240187	0.00000844778
	47.11914	0.00000143263	0.00000475643			47.11914	0.00000241608	0.00000824804
	47.36328	0.00000143339	0.00000468277			47.36328	0.00000240903	0.00000794045
	47.60742	0.00000145323	0.00000448716			47.60742	0.000002369	0.00000770385
	47.85156	0.00000147838	0.00000445061			47.85156	0.00000230284	0.00000731804
	48.0957	0.00000148821	0.00000442945			48.0957	0.00000229746	0.00000720847
	48.33984	0.000001488	0.00000443102			48.33984	0.000002314	0.00000719682
	48.58398	0.00000148537	0.00000431284			48.58398	0.00000227713	0.00000696939
	48.82813	0.0000015348	0.00000419346			48.82813	0.00000226735	0.00000678773
	49.07227	0.00000172479	0.00000424755			49.07227	0.00000244914	0.00000695208
	49.31641	0.00000169624	0.00000417935			49.31641	0.00000243065	0.00000705488
	49.56055	0.00000168741	0.00000413874			49.56055	0.00000237122	0.00000706862
	49.80469	0.00000163589	0.00000407396			49.80469	0.00000228915	0.00000694559
	50.04883	0.00000159772	0.00000396926			50.04883	0.00000225814	0.00000690692
	50.29297	0.00000155382	0.00000394984			50.29297	0.00000223238	0.00000674899
	50.53711	0.00000151866	0.00000374087			50.53711	0.00000220929	0.00000654394
	50.78125	0.00000147117	0.00000365016			50.78125	0.00000218173	0.00000625441
	51.02539	0.00000142559	0.00000360479			51.02539	0.00000217021	0.00000629845
	51.26953	0.00000124233	0.00000351081			51.26953	0.00000204018	0.00000612676
	51.51367	0.0000011139	0.00000334318			51.51367	0.00000186212	0.00000583332
	51.75781	0.00000106576	0.0000032653			51.75781	0.00000179161	0.00000555231
	52.00195	0.00000103197	0.00000320916			52.00195	0.00000177421	0.00000544432
	52.24609	0.00000101366	0.00000320474			52.24609	0.00000174196	0.00000538631
	52.49023	0.00000100512	0.00000316914			52.49023	0.00000172751	0.00000533705
	52.73438	0.00000097446	0.00000313501			52.73438	0.00000168298	0.00000532926
	52.97852	0.000000977975	0.00000308131			52.97852	0.00000164203	0.00000542799
	53.22266	0.000000999322	0.00000305449			53.22266	0.00000158042	0.0000053622
	53.4668	0.0000010112	0.00000300817			53.4668	0.00000154859	0.00000537247
	53.71094	0.00000101354	0.00000307246			53.71094	0.00000154272	0.00000522236
	53.95508	0.0000010192	0.00000302341			53.95508	0.00000152678	0.00000517731
	54.19922	0.00000101477	0.00000301046			54.19922	0.0000015214	0.0000051493
	54.44336	0.00000101349	0.00000304244			54.44336	0.00000152448	0.00000515341
	54.6875	0.00000100125	0.00000299679			54.6875	0.00000152359	0.00000501585
	54.93164	0.000000978362	0.00000296315			54.93164	0.0000015121	0.00000492757
	55.17578	0.00000095556	0.00000294783			55.17578	0.00000150081	0.0000047043
	55.41992	0.000000915448	0.00000290325			55.41992	0.00000147827	0.00000457682
	55.66406	0.000000889203	0.00000281051			55.66406	0.00000148906	0.00000440001
	55.9082	0.000000872458	0.00000275865			55.9082	0.00000147777	0.00000427929
	56.15234	0.000000858572	0.00000267983			56.15234	0.00000148689	0.00000420517
	56.39648	0.000000844945	0.00000260275			56.39648	0.00000146314	0.00000414633
	56.64063	0.000000826608	0.00000259414			56.64063	0.00000144838	0.00000412544
	56.88477	0.000000814058	0.00000252408			56.88477	0.00000138759	0.00000411601
	57.12891	0.00000081881	0.00000251226			57.12891	0.00000135313	0.00000406911
	57.37305	0.00000081075	0.00000256474			57.37305	0.00000136173	0.00000401356
	57.61719	0.000000807035	0.00000253681			57.61719	0.00000133374	0.00000400879
	57.86133	0.000000798382	0.00000254056			57.86133	0.00000129547	0.00000392071
	58.10547	0.000000804728	0.00000255067			58.10547	0.00000128131	0.00000387137
	58.34961	0.000000809262	0.00000255138			58.34961	0.00000124861	0.00000379393
	58.59375	0.000000826448	0.00000252033			58.59375	0.00000121961	0.00000374831
	58.83789	0.000000841957	0.0000025167			58.83789	0.00000119647	0.00000370318
	59.08203	0.000000852267	0.00000249364			59.08203	0.00000119395	0.00000360246
	59.32617	0.000000841508	0.00000244977			59.32617	0.00000121397	0.00000354166
	59.57031	0.000000831865	0.00000241188			59.57031	0.0000011707	0.00000348214
	59.81445	0.000000815015	0.00000232363			59.81445	0.00000118212	0.0000033995
	60.05859	0.00000081004	0.00000232581			60.05859	0.00000116905	0.00000337133
	60.30273	0.000000795493	0.00000226043			60.30273	0.00000116572	0.00000333578
	60.54688	0.000000763025	0.00000222145			60.54688	0.00000118162	0.00000332495
	60.79102	0.000000738645	0.00000220608			60.79102	0.00000117144	0.00000332104
	61.03516	0.000000712402	0.00000223427			61.03516	0.00000119592	0.00000322419
	61.2793	0.000000674732	0.00000218259			61.2793	0.00000119095	0.00000317547
	61.52344	0.000000662893	0.00000214402			61.52344	0.00000118194	0.0000031591
	61.76758	0.000000663123	0.0000021351			61.76758	0.00000116668	0.00000318817
	62.01172	0.000000656523	0.00000210106			62.01172	0.00000115268	0.00000316099
	62.25586	0.000000655397	0.00000204897			62.25586	0.00000111969	0.00000308333
	62.5	0.000000653173	0.00000199079			62.5	0.00000110746	0.00000303688
	62.74414	0.000000655167	0.00000199819			62.74414	0.00000109838	0.00000301116
	62.98828	0.00000065417	0.00000198164			62.98828	0.00000103932	0.00000298769
	63.23242	0.00000065416	0.00000194641			63.23242	0.00000102339	0.00000290368
	63.47656	0.000000654872	0.00000190965			63.47656	0.000000985578	0.00000287993
	63.7207	0.000000662708	0.00000187188			63.7207	0.000000960127	0.00000279024
	63.96484	0.000000661907	0.00000184079			63.96484	0.00000097521	0.00000275653
	64.20898	0.00000068228	0.00000183312			64.20898	0.000000954635	0.00000270238
	64.45313	0.000000690045	0.00000180771			64.45313	0.000000956162	0.00000270408
	64.69727	0.00000071035	0.000001776			64.69727	0.000000955023	0.00000265964
	64.94141	0.000000715657	0.0000017786			64.94141	0.000000937512	0.00000262641
	65.18555	0.000000717097	0.00000174348			65.18555	0.00000091606	0.00000251242
	65.42969	0.000000708743	0.00000172706			65.42969	0.000000922108	0.00000251382
	65.67383	0.000000705765	0.00000170006			65.67383	0.000000915442	0.00000243967
	65.91797	0.000000690955	0.00000168035			65.91797	0.000000893865	0.00000242403
	66.16211	0.000000682272	0.00000169978			66.16211	0.000000921528	0.00000238548
	66.40625	0.000000656843	0.00000167818			66.40625	0.000000897103	0.0000023383
	66.65039	0.00000062799	0.00000165663			66.65039	0.000000906668	0.00000230205
	66.89453	0.000000592697	0.00000166127			66.89453	0.000000906868	0.00000232832
	67.13867	0.000000569505	0.00000165524			67.13867	0.000000905308	0.00000232954
	67.38281	0.000000557968	0.00000165012			67.38281	0.000000925688	0.00000235604
	67.62695	0.000000560778	0.00000163115			67.62695	0.00000091867	0.00000238778
	67.87109	0.000000565612	0.00000161673			67.87109	0.0000009246	0.000002343
	68.11523	0.00000056697	0.0000015886			68.11523	0.000000927013	0.00000236494
	68.35938	0.000000568857	0.00000158904			68.35938	0.000000913605	0.00000234685
	68.60352	0.000000560082	0.00000160426			68.60352	0.000000902177	0.00000241324
	68.84766	0.000000558498	0.00000158064			68.84766	0.000000877652	0.00000240382
	69.0918	0.00000056385	0.00000159219			69.0918	0.000000858157	0.00000239351
	69.33594	0.00000057828	0.00000157064			69.33594	0.000000849433	0.00000238162
	69.58008	0.000000600092	0.00000155735			69.58008	0.000000842093	0.000002366
	69.82422	0.000000601017	0.00000153199			69.82422	0.000000837647	0.00000230705
	70.06836	0.000000617682	0.00000155918			70.06836	0.000000815327	0.00000228112
	70.3125	0.000000606685	0.00000155964			70.3125	0.000000817728	0.00000226789
	70.55664	0.00000060633	0.00000156361			70.55664	0.000000799385	0.00000226317
	70.80078	0.000000607018	0.00000154071			70.80078	0.00000079117	0.00000223913
	71.04492	0.000000612357	0.00000151372			71.04492	0.000000794473	0.00000221619
	71.28906	0.000000614495	0.00000150861			71.28906	0.000000810385	0.00000216386
	71.5332	0.000000598852	0.00000148519			71.5332	0.000000832492	0.000002133
	71.77734	0.000000568325	0.00000150974			71.77734	0.00000084252	0.00000205929
	72.02148	0.000000548985	0.00000150305			72.02148	0.000000831458	0.00000202388
	72.26563	0.000000531028	0.00000149666			72.26563	0.000000820387	0.0000020026
	72.50977	0.000000514715	0.00000145253			72.50977	0.000000810837	0.00000196224
	72.75391	0.000000517292	0.00000141553			72.75391	0.000000807808	0.0000019069
	72.99805	0.000000509788	0.0000013926			72.99805	0.000000798505	0.00000189538
	73.24219	0.000000504855	0.00000135981			73.24219	0.000000787348	0.00000180683
	73.48633	0.00000049722	0.00000132227			73.48633	0.00000076264	0.00000179214
	73.73047	0.000000487598	0.00000132446			73.73047	0.000000729163	0.00000175786
	73.97461	0.000000489522	0.0000012781			73.97461	0.000000711135	0.00000175664
	74.21875	0.000000490922	0.00000124474			74.21875	0.000000693238	0.00000174946
	74.46289	0.000000491067	0.0000012235			74.46289	0.000000695702	0.00000170482
	74.70703	0.000000499378	0.00000120932			74.70703	0.000000688295	0.00000167588
	74.95117	0.000000512362	0.00000120961			74.95117	0.000000685842	0.00000166602
	75.19531	0.000000526458	0.0000012208			75.19531	0.000000682905	0.00000167694
	75.43945	0.000000545372	0.00000123041			75.43945	0.000000681562	0.00000166104
	75.68359	0.000000570672	0.00000122181			75.68359	0.000000675073	0.00000164548
	75.92773	0.000000564772	0.00000123182			75.92773	0.000000672227	0.00000164023
	76.17188	0.000000555618	0.00000123962			76.17188	0.000000679365	0.00000166237
	76.41602	0.000000557375	0.00000129825			76.41602	0.000000680638	0.00000173202
	76.66016	0.000000557388	0.00000130343			76.66016	0.000000665357	0.00000173382
	76.9043	0.00000056012	0.00000132539			76.9043	0.000000670632	0.00000173596
	77.14844	0.00000054836	0.00000134086			77.14844	0.000000676097	0.00000173485
	77.39258	0.000000522028	0.00000132467			77.39258	0.000000672093	0.00000174622
	77.63672	0.00000050564	0.00000130788			77.63672	0.000000659872	0.00000175341
	77.88086	0.000000478568	0.00000131359			77.88086	0.000000664243	0.00000176123
	78.125	0.000000468637	0.00000131458			78.125	0.00000067782	0.00000175078
	78.36914	0.00000045995	0.00000127055			78.36914	0.00000068013	0.00000171655
	78.61328	0.000000457678	0.0000012402			78.61328	0.00000067048	0.00000165012
	78.85742	0.000000452307	0.00000115959			78.85742	0.000000657592	0.0000015869
	79.10156	0.000000451287	0.00000113954			79.10156	0.000000636212	0.00000156598
	79.3457	0.000000453137	0.00000112398			79.3457	0.00000062135	0.00000153702
	79.58984	0.0000004533	0.00000108768			79.58984	0.000000617007	0.00000149953
	79.83398	0.00000046088	0.00000108774			79.83398	0.000000609732	0.00000145485
	80.07813	0.000000461977	0.00000107218			80.07813	0.000000606142	0.0000013884
	80.32227	0.000000471023	0.00000108361			80.32227	0.00000060609	0.00000137147
	80.56641	0.000000480532	0.00000108856			80.56641	0.000000591653	0.00000135135
	80.81055	0.000000486662	0.00000108732			80.81055	0.00000059173	0.00000133555
	81.05469	0.000000494577	0.00000108542			81.05469	0.000000604398	0.0000012962
	81.29883	0.000000487807	0.00000110251			81.29883	0.0000006167	0.00000127068
	81.54297	0.00000048683	0.00000110698			81.54297	0.00000062649	0.00000126051
	81.78711	0.000000480147	0.00000112903			81.78711	0.000000629473	0.00000127399
	82.03125	0.00000046745	0.00000113482			82.03125	0.000000628267	0.0000013054
	82.27539	0.00000046149	0.00000115726			82.27539	0.00000064784	0.00000131968
	82.51953	0.00000046739	0.00000117358			82.51953	0.000000632463	0.00000134881
	82.76367	0.000000453737	0.00000119373			82.76367	0.000000629418	0.00000134504
	83.00781	0.000000432445	0.00000118724			83.00781	0.000000624265	0.00000134125
	83.25195	0.000000418415	0.00000119495			83.25195	0.000000608563	0.0000013438
	83.49609	0.000000408357	0.00000117464			83.49609	0.000000584457	0.00000132933
	83.74023	0.000000398897	0.00000117376			83.74023	0.000000562435	0.00000134167
	83.98438	0.000000392638	0.00000114602			83.98438	0.000000552135	0.00000138325
	84.22852	0.000000400498	0.00000114944			84.22852	0.000000539145	0.00000137884
	84.47266	0.00000040086	0.00000108905			84.47266	0.000000524813	0.00000136375
	84.7168	0.00000039181	0.00000105318			84.7168	0.000000521927	0.0000013404
	84.96094	0.000000390278	0.00000105276			84.96094	0.000000520192	0.0000013404
	85.20508	0.000000393787	0.000000998171			85.20508	0.000000524025	0.00000135745
	85.44922	0.000000403477	0.00000099566			85.44922	0.00000052796	0.00000138595
	85.69336	0.000000419977	0.000000987356			85.69336	0.00000052916	0.00000140323
	85.9375	0.000000435397	0.000000976111			85.9375	0.000000539482	0.00000141395
	86.18164	0.000000450547	0.000000959229			86.18164	0.000000542812	0.00000137936
	86.42578	0.000000456368	0.000000933696			86.42578	0.000000557433	0.0000013142
	86.66992	0.00000045662	0.000000927499			86.66992	0.000000561227	0.00000128927
	86.91406	0.000000459223	0.00000092694			86.91406	0.000000565463	0.00000125779
	87.1582	0.000000459825	0.000000948081			87.1582	0.000000561127	0.00000124858
	87.40234	0.000000452563	0.000000939635			87.40234	0.00000056725	0.00000124525
	87.64648	0.000000446703	0.000000931947			87.64648	0.000000558337	0.00000118465
	87.89063	0.00000043783	0.000000930686			87.89063	0.000000576962	0.00000115646
	88.13477	0.00000042394	0.000000927574			88.13477	0.000000576373	0.00000114302
	88.37891	0.00000040242	0.000000915726			88.37891	0.000000581353	0.00000113709
	88.62305	0.000000384827	0.000000912635			88.62305	0.000000568278	0.00000111225
	88.86719	0.000000376727	0.000000921532			88.86719	0.000000563047	0.00000109994
	89.11133	0.000000373695	0.000000892239			89.11133	0.000000562292	0.00000107864
	89.35547	0.00000038033	0.000000897275			89.35547	0.000000551997	0.00000105436
	89.59961	0.0000003878	0.000000887397			89.59961	0.000000536412	0.00000104269
	89.84375	0.00000038932	0.000000883268			89.84375	0.000000526637	0.00000101646
	90.08789	0.000000388662	0.000000898503			90.08789	0.000000522998	0.00000100659
	90.33203	0.000000389505	0.000000909572			90.33203	0.000000502503	0.000000994025
	90.57617	0.000000390143	0.000000899976			90.57617	0.000000515332	0.000000974814
	90.82031	0.000000393178	0.000000888957			90.82031	0.000000517223	0.000000963317
	91.06445	0.000000402412	0.000000867914			91.06445	0.000000511022	0.000000943017
	91.30859	0.000000411838	0.000000859092			91.30859	0.000000509273	0.000000941319
	91.55273	0.00000042213	0.000000854297			91.55273	0.000000502375	0.000000936928
	91.79688	0.000000418173	0.000000874296			91.79688	0.000000507193	0.000000961729
	92.04102	0.000000422582	0.000000870731			92.04102	0.000000513882	0.000000998938
	92.28516	0.00000041972	0.000000847883			92.28516	0.000000519713	0.00000100268
	92.5293	0.00000041616	0.000000823654			92.5293	0.000000517708	0.00000102712
	92.77344	0.0000004135	0.000000797951			92.77344	0.000000525648	0.00000103515
	93.01758	0.000000414352	0.000000801879			93.01758	0.000000515407	0.00000105622
	93.26172	0.000000412253	0.000000803689			93.26172	0.000000516127	0.00000107252
	93.50586	0.000000400555	0.000000806838			93.50586	0.000000522962	0.0000010767
	93.75	0.000000388982	0.00000080044			93.75	0.000000518183	0.00000107231
	93.99414	0.00000037844	0.000000791179			93.99414	0.000000512328	0.00000104879
	94.23828	0.00000037117	0.000000781926			94.23828	0.000000512595	0.00000102338
	94.48242	0.000000369337	0.000000774338			94.48242	0.00000050721	0.00000101292
	94.72656	0.000000378865	0.000000770147			94.72656	0.000000511255	0.000000983718
	94.9707	0.000000377765	0.000000772271			94.9707	0.000000504825	0.000000965876
	95.21484	0.000000383378	0.000000788104			95.21484	0.00000050067	0.000000970514
	95.45898	0.000000383878	0.000000799608			95.45898	0.000000497615	0.000000965472
	95.70313	0.000000384937	0.000000811264			95.70313	0.00000048995	0.000000952303
	95.94727	0.000000382325	0.000000843899			95.94727	0.000000509492	0.000000961233
	96.19141	0.0000003944	0.000000853282			96.19141	0.000000537575	0.000000976479
	96.43555	0.000000410443	0.000000868314			96.43555	0.000000550013	0.000000997986
	96.67969	0.000000416422	0.000000887257			96.67969	0.000000560388	0.000000987193
	96.92383	0.000000428543	0.000000918768			96.92383	0.000000577128	0.000000984982
	97.16797	0.000000442808	0.000000940821			97.16797	0.000000607607	0.000000999362
	97.41211	0.000000478992	0.000000979501			97.41211	0.000000653588	0.00000103416
	97.65625	0.00000050876	0.000000991386			97.65625	0.000000673607	0.00000105775
	97.90039	0.000000530027	0.00000100966			97.90039	0.00000068798	0.00000104529
	98.14453	0.000000558745	0.00000101126			98.14453	0.000000689507	0.00000103343
	98.38867	0.000000583698	0.00000102208			98.38867	0.000000678805	0.00000103101
	98.63281	0.000000619667	0.00000103592			98.63281	0.000000678135	0.0000010616
	98.87695	0.00000066575	0.00000109138			98.87695	0.00000073032	0.0000011674
	99.12109	0.000000742542	0.0000011641			99.12109	0.000000813867	0.00000136545
	99.36523	0.000000758703	0.00000115366			99.36523	0.000000844988	0.00000142272
	99.60938	0.000000760498	0.0000011764			99.60938	0.000000815845	0.00000146876
	99.85352	0.000000742438	0.00000117098			99.85352	0.000000796595	0.00000146398
	100.09766	0.000000730768	0.00000115607			100.09766	0.000000780218	0.00000148207
	100.3418	0.00000075534	0.00000115395			100.3418	0.000000819825	0.00000154619
	100.58594	0.000000731612	0.00000113807			100.58594	0.000000864855	0.00000155744
	100.83008	0.000000705445	0.00000111355			100.83008	0.000000867547	0.00000154079
	101.07422	0.000000677665	0.00000110187			101.07422	0.000000862727	0.00000149485
	101.31836	0.000000607963	0.000000965785			101.31836	0.00000078578	0.00000129738
	101.5625	0.000000552995	0.000000918028			101.5625	0.000000728457	0.00000118053
	101.80664	0.00000053345	0.000000903461			101.80664	0.000000792353	0.0000011378
	102.05078	0.000000514763	0.000000869083			102.05078	0.000000799078	0.00000109494
	102.29492	0.00000049755	0.000000848007			102.29492	0.000000805292	0.00000106113
	102.53906	0.00000046367	0.000000856331			102.53906	0.00000080218	0.000000994675
	102.7832	0.000000438703	0.000000848788			102.7832	0.00000072829	0.000000942518
	103.02734	0.000000431017	0.000000857549			103.02734	0.000000701557	0.000000936844
	103.27148	0.000000425425	0.000000838701			103.27148	0.00000068074	0.000000908158
	103.51563	0.000000418193	0.000000825881			103.51563	0.000000664348	0.000000878439
	103.75977	0.000000412225	0.000000820676			103.75977	0.000000647568	0.000000872765
	104.00391	0.000000405877	0.000000812921			104.00391	0.000000613617	0.000000837283
	104.24805	0.000000398273	0.000000781892			104.24805	0.000000488632	0.000000797718
	104.49219	0.000000394053	0.000000761483			104.49219	0.00000047948	0.000000796954
	104.73633	0.000000384172	0.000000765843			104.73633	0.00000045753	0.000000782918
	104.98047	0.000000376683	0.000000752382			104.98047	0.000000445722	0.000000773458
	105.22461	0.000000368012	0.000000731174			105.22461	0.000000441288	0.000000762908
	105.46875	0.000000357307	0.000000721929			105.46875	0.000000431377	0.000000745
	105.71289	0.00000034986	0.000000714857			105.71289	0.00000042027	0.000000730206
	105.95703	0.00000034458	0.000000700049			105.95703	0.000000417062	0.000000722393
	106.20117	0.000000340803	0.000000706328			106.20117	0.000000409733	0.000000711797
	106.44531	0.000000344602	0.000000698468			106.44531	0.000000409717	0.000000702624
	106.68945	0.000000339943	0.00000069655			106.68945	0.000000414918	0.000000698878
	106.93359	0.00000034226	0.000000690039			106.93359	0.000000410187	0.000000699608
	107.17773	0.000000346602	0.000000684851			107.17773	0.000000413138	0.000000737525
	107.42188	0.000000350498	0.000000699558			107.42188	0.000000414195	0.000000735829
	107.66602	0.000000353625	0.000000689583			107.66602	0.000000430167	0.000000744213
	107.91016	0.000000361398	0.00000070326			107.91016	0.000000437032	0.000000756411
	108.1543	0.000000363507	0.000000705283			108.1543	0.000000441138	0.000000759035
	108.39844	0.000000365167	0.000000703236			108.39844	0.000000442298	0.000000761696
	108.64258	0.000000363195	0.000000712567			108.64258	0.000000447623	0.000000770254
	108.88672	0.000000359668	0.000000724928			108.88672	0.000000444982	0.000000781135
	109.13086	0.000000361768	0.000000723469			109.13086	0.00000045162	0.000000778683
	109.375	0.000000360732	0.000000734639			109.375	0.000000449207	0.000000768932
	109.61914	0.000000357338	0.000000743294			109.61914	0.000000444463	0.000000732253
	109.86328	0.000000351503	0.000000728793			109.86328	0.000000445707	0.000000714428
	110.10742	0.00000034819	0.000000715208			110.10742	0.000000435497	0.000000710381
	110.35156	0.000000348208	0.000000714579			110.35156	0.000000429935	0.000000704021
	110.5957	0.000000348898	0.000000704157			110.5957	0.000000419913	0.000000696419
	110.83984	0.00000034181	0.000000691746			110.83984	0.000000420177	0.000000694344
	111.08398	0.000000336145	0.000000673532			111.08398	0.000000423508	0.000000686399
	111.32813	0.000000333587	0.000000655783			111.32813	0.00000042288	0.000000674947
	111.57227	0.000000328437	0.000000653576			111.57227	0.000000421772	0.0000006611
	111.81641	0.000000322825	0.000000628074			111.81641	0.00000042352	0.00000066211
	112.06055	0.000000326482	0.000000614246			112.06055	0.000000425945	0.000000661365
	112.30469	0.000000325583	0.000000611146			112.30469	0.000000432832	0.00000066254
	112.54883	0.000000321897	0.000000616592			112.54883	0.000000439203	0.000000660565
	112.79297	0.000000323827	0.000000611149			112.79297	0.000000452042	0.000000663069
	113.03711	0.00000033225	0.000000607953			113.03711	0.000000446037	0.000000656532
	113.28125	0.000000343587	0.000000617817			113.28125	0.00000044921	0.000000656354
	113.52539	0.000000350925	0.000000609208			113.52539	0.000000450507	0.000000659914
	113.76953	0.000000359945	0.000000612851			113.76953	0.000000454077	0.00000066795
	114.01367	0.000000358888	0.000000609165			114.01367	0.000000450998	0.000000664651
	114.25781	0.0000003587	0.000000607483			114.25781	0.000000446917	0.000000664014
	114.50195	0.000000359132	0.00000061456			114.50195	0.00000043978	0.000000653793
	114.74609	0.000000355018	0.000000618271			114.74609	0.000000428677	0.000000666094
	114.99023	0.000000353793	0.000000623675			114.99023	0.000000423765	0.00000068331
	115.23438	0.000000346543	0.000000645978			115.23438	0.000000418785	0.000000684029
	115.47852	0.000000338717	0.000000655			115.47852	0.000000419315	0.000000695801
	115.72266	0.000000329003	0.000000650724			115.72266	0.000000414863	0.000000691154
	115.9668	0.000000325253	0.000000662069			115.9668	0.000000413348	0.000000678507
	116.21094	0.000000317278	0.000000672392			116.21094	0.000000408508	0.000000683367
	116.45508	0.000000324085	0.000000673779			116.45508	0.000000404987	0.000000685592
	116.69922	0.000000330085	0.000000677983			116.69922	0.000000399508	0.000000690158
	116.94336	0.000000331887	0.000000672576			116.94336	0.00000040476	0.000000687763
	117.1875	0.000000335672	0.000000683914			117.1875	0.000000400852	0.000000667333
	117.43164	0.000000342202	0.000000668826			117.43164	0.000000408065	0.000000646319
	117.67578	0.000000334935	0.00000065701			117.67578	0.000000409198	0.000000645435
	117.91992	0.000000343525	0.000000648053			117.91992	0.000000414362	0.000000632967
	118.16406	0.000000344052	0.000000639647			118.16406	0.00000042013	0.000000625244
	118.4082	0.000000353853	0.000000623601			118.4082	0.000000420495	0.000000604656
	118.65234	0.000000359375	0.000000609126			118.65234	0.000000424202	0.000000590579
	118.89648	0.000000356542	0.000000605844			118.89648	0.000000443905	0.000000578136
	119.14063	0.000000357952	0.000000594928			119.14063	0.000000445813	0.000000572769
	119.38477	0.000000357652	0.000000595822			119.38477	0.000000441848	0.000000562328
	119.62891	0.000000353933	0.000000581246			119.62891	0.00000044174	0.000000559929
	119.87305	0.000000355928	0.000000581947			119.87305	0.00000043676	0.000000552504
	120.11719	0.000000358453	0.00000058449			120.11719	0.00000043123	0.000000551171
	120.36133	0.000000359252	0.000000592804			120.36133	0.000000423293	0.000000558956
	120.60547	0.000000358357	0.0000006002			120.60547	0.000000421577	0.000000561194
	120.84961	0.000000347167	0.000000614561			120.84961	0.000000418908	0.000000572197
	121.09375	0.00000033942	0.000000615994			121.09375	0.000000418273	0.000000571718
	121.33789	0.000000329933	0.000000615475			121.33789	0.000000405508	0.000000563867
	121.58203	0.000000327228	0.00000062299			121.58203	0.000000401067	0.000000567807
	121.82617	0.000000322492	0.000000624756			121.82617	0.000000402743	0.000000568479
	122.07031	0.000000318703	0.000000628165			122.07031	0.000000396273	0.00000056266
	122.31445	0.0000003095	0.000000628431			122.31445	0.000000400673	0.000000577663
	122.55859	0.000000304857	0.000000631924			122.55859	0.000000405142	0.000000598574
	122.80273	0.000000307275	0.000000640967			122.80273	0.0000003991	0.000000605851
	123.04688	0.000000308135	0.000000644907			123.04688	0.000000399248	0.000000613451
	123.29102	0.000000311322	0.000000643815			123.29102	0.000000401665	0.000000604135
	123.53516	0.000000315062	0.00000063616			123.53516	0.000000403242	0.000000614754
	123.7793	0.000000321348	0.000000644192			123.7793	0.000000406263	0.00000061936
	124.02344	0.000000321493	0.000000639			124.02344	0.000000410802	0.000000631078
	124.26758	0.00000033133	0.000000635764			124.26758	0.000000416117	0.000000624965
	124.51172	0.000000331883	0.000000639889			124.51172	0.000000410262	0.000000629472
	124.75586	0.000000329097	0.000000629117			124.75586	0.000000407425	0.000000628569
	125	0.000000326433	0.000000624056			125	0.000000402912	0.000000608806
	125.24414	0.000000328675	0.000000599396			125.24414	0.00000039994	0.000000597044
	125.48828	0.000000325145	0.000000591768			125.48828	0.00000039171	0.000000593347
	125.73242	0.000000322463	0.000000583174			125.73242	0.000000382517	0.000000598379
	125.97656	0.000000318555	0.00000056599			125.97656	0.000000380162	0.000000576307
	126.2207	0.000000317853	0.000000564424			126.2207	0.000000369068	0.000000562629
	126.46484	0.000000313655	0.000000559374			126.46484	0.00000036438	0.000000554789
	126.70898	0.000000309583	0.000000555072			126.70898	0.00000035853	0.000000554522
	126.95313	0.000000308285	0.000000545324			126.95313	0.000000361767	0.000000554131
	127.19727	0.000000307118	0.000000550713			127.19727	0.000000369157	0.000000550175
	127.44141	0.000000304755	0.000000549563			127.44141	0.000000376295	0.000000543444
	127.68555	0.000000300485	0.00000054265			127.68555	0.000000376728	0.000000538607
	127.92969	0.000000305225	0.000000543403			127.92969	0.000000382907	0.000000534143
	128.17383	0.000000308492	0.000000553351			128.17383	0.00000038718	0.000000535399
	128.41797	0.00000030701	0.000000557157			128.41797	0.00000039609	0.000000534121
	128.66211	0.00000030847	0.00000055861			128.66211	0.00000040046	0.000000540819
	128.90625	0.000000309708	0.000000564693			128.90625	0.000000406385	0.000000542711
	129.15039	0.000000310238	0.000000564963			129.15039	0.000000410695	0.000000537172
	129.39453	0.000000309107	0.00000057299			129.39453	0.000000417837	0.000000536111
	129.63867	0.000000312252	0.000000562396			129.63867	0.000000411208	0.000000537164
	129.88281	0.000000315225	0.000000556385			129.88281	0.000000412402	0.000000537926
	130.12695	0.000000320727	0.000000549204			130.12695	0.000000410778	0.000000535671
	130.37109	0.000000322843	0.00000055121			130.37109	0.000000405682	0.000000537293
	130.61523	0.000000321422	0.000000559788			130.61523	0.000000396578	0.000000551946
	130.85938	0.000000321077	0.000000555042			130.85938	0.000000396932	0.000000555253
	131.10352	0.000000315753	0.000000555233			131.10352	0.0000003929	0.000000547531
	131.34766	0.000000319388	0.000000554861			131.34766	0.000000394007	0.000000545463
	131.5918	0.000000315667	0.000000553554			131.5918	0.000000387005	0.000000544551
	131.83594	0.000000310168	0.000000548946			131.83594	0.000000383657	0.000000555678
	132.08008	0.000000308308	0.000000558903			132.08008	0.000000379732	0.000000559167
	132.32422	0.000000308365	0.000000570853			132.32422	0.00000037696	0.000000561176
	132.56836	0.000000305123	0.000000576482			132.56836	0.000000378033	0.000000561982
	132.8125	0.00000030071	0.000000604462			132.8125	0.000000384177	0.000000559074
	133.05664	0.000000298325	0.000000606429			133.05664	0.000000386488	0.000000543493
	133.30078	0.000000297702	0.000000603982			133.30078	0.00000037688	0.000000538926
	133.54492	0.000000301183	0.000000611924			133.54492	0.000000380648	0.000000539231
	133.78906	0.000000301955	0.000000597861			133.78906	0.0000003814	0.00000054035
	134.0332	0.000000299318	0.000000609637			134.0332	0.00000038416	0.00000053046
	134.27734	0.000000307777	0.000000617342			134.27734	0.000000390422	0.000000529467
	134.52148	0.000000309942	0.000000602765			134.52148	0.000000397867	0.000000522796
	134.76563	0.000000311423	0.000000605811			134.76563	0.000000399623	0.000000511614
	135.00977	0.000000316063	0.000000601368			135.00977	0.000000400432	0.000000511103
	135.25391	0.000000316045	0.000000578024			135.25391	0.000000392153	0.000000502486
	135.49805	0.00000031769	0.000000569326			135.49805	0.000000399858	0.000000504828
	135.74219	0.00000031871	0.000000575517			135.74219	0.000000396035	0.000000503772
	135.98633	0.000000317015	0.000000567964			135.98633	0.00000039284	0.00000051234
	136.23047	0.000000317315	0.000000574289			136.23047	0.000000395255	0.00000051111
	136.47461	0.000000316367	0.00000055459			136.47461	0.000000394267	0.000000515025
	136.71875	0.000000315062	0.000000557908			136.71875	0.000000391758	0.000000506406
	136.96289	0.000000313518	0.000000554986			136.96289	0.00000039138	0.000000506908
	137.20703	0.000000313238	0.00000054091			137.20703	0.00000039173	0.000000507546
	137.45117	0.000000310163	0.000000538078			137.45117	0.000000399553	0.000000501904
	137.69531	0.000000312952	0.000000544851			137.69531	0.00000040489	0.00000050186
	137.93945	0.000000317178	0.00000054976			137.93945	0.000000395967	0.000000508968
	138.18359	0.000000311613	0.000000547257			138.18359	0.00000039955	0.000000513747
	138.42773	0.000000304725	0.000000558729			138.42773	0.000000395915	0.000000511268
	138.67188	0.000000302348	0.000000556125			138.67188	0.000000396727	0.000000516593
	138.91602	0.000000303528	0.000000561578			138.91602	0.000000396578	0.000000509222
	139.16016	0.000000302718	0.000000552829			139.16016	0.000000397383	0.000000509106
	139.4043	0.000000298485	0.000000561468			139.4043	0.000000397647	0.000000502325
	139.64844	0.000000299157	0.000000555954			139.64844	0.000000397108	0.000000498436
	139.89258	0.000000302812	0.000000541135			139.89258	0.000000391098	0.000000501669
	140.13672	0.000000301233	0.000000539567			140.13672	0.000000392555	0.000000497812
	140.38086	0.00000030359	0.000000539146			140.38086	0.00000038947	0.000000492204
	140.625	0.000000310518	0.000000531115			140.625	0.000000384683	0.000000480201
	140.86914	0.000000310163	0.000000506154			140.86914	0.000000389417	0.00000048074
	141.11328	0.000000308388	0.000000508343			141.11328	0.000000387032	0.000000476872
	141.35742	0.000000314332	0.000000514251			141.35742	0.000000385808	0.000000476208
	141.60156	0.000000316405	0.000000526993			141.60156	0.000000381312	0.000000473669
	141.8457	0.000000314733	0.000000531035			141.8457	0.000000380618	0.000000480983
	142.08984	0.000000311453	0.000000531431			142.08984	0.000000375257	0.000000491275
	142.33398	0.0000003113	0.000000538692			142.33398	0.000000374058	0.000000493912
	142.57813	0.000000308832	0.000000541489			142.57813	0.000000367253	0.000000488661
	142.82227	0.00000030724	0.000000538961			142.82227	0.000000365688	0.000000491128
	143.06641	0.00000030278	0.000000540957			143.06641	0.000000365672	0.000000489846
	143.31055	0.000000304267	0.000000549576			143.31055	0.000000366575	0.000000496424
	143.55469	0.000000305092	0.000000538394			143.55469	0.000000365745	0.000000486579
	143.79883	0.000000301882	0.000000529608			143.79883	0.000000372703	0.00000048759
	144.04297	0.000000301468	0.000000521571			144.04297	0.000000374928	0.000000486851
	144.28711	0.000000305598	0.000000518185			144.28711	0.000000381455	0.000000478481
	144.53125	0.000000305467	0.00000051969			144.53125	0.000000390653	0.000000476818
	144.77539	0.00000030828	0.000000520196			144.77539	0.000000389518	0.000000475851
	145.01953	0.000000313727	0.000000512687			145.01953	0.000000392877	0.0000004827
	145.26367	0.000000315067	0.000000515006			145.26367	0.0000003959	0.000000485504
	145.50781	0.000000318585	0.000000506229			145.50781	0.000000396995	0.000000486181
	145.75195	0.000000320242	0.000000502615			145.75195	0.00000039557	0.000000497385
	145.99609	0.000000322878	0.000000511778			145.99609	0.00000039017	0.000000502347
	146.24023	0.000000322975	0.000000527258			146.24023	0.00000039044	0.000000502525
	146.48438	0.00000032479	0.000000536486			146.48438	0.00000039197	0.000000514512
	146.72852	0.000000324357	0.000000536693			146.72852	0.000000386983	0.000000519567
	146.97266	0.000000318532	0.000000538274			146.97266	0.000000384533	0.000000520789
	147.2168	0.000000319477	0.000000550811			147.2168	0.000000379573	0.000000515024
	147.46094	0.000000321193	0.00000055481			147.46094	0.000000383577	0.00000050391
	147.70508	0.000000316257	0.000000554292			147.70508	0.000000383	0.00000050289
	147.94922	0.000000318577	0.000000551869			147.94922	0.000000389278	0.00000050739
	148.19336	0.000000317502	0.000000546696			148.19336	0.000000391738	0.000000506146
	148.4375	0.000000322087	0.000000554356			148.4375	0.000000410137	0.000000515247
	148.68164	0.000000328883	0.000000576169			148.68164	0.000000429612	0.000000513387
	148.92578	0.000000345328	0.00000059394			148.92578	0.000000473832	0.000000537054
	149.16992	0.00000037076	0.000000617919			149.16992	0.000000520075	0.000000566311
	149.41406	0.000000384735	0.000000630371			149.41406	0.00000053402	0.000000582307
	149.6582	0.000000389727	0.00000063166			149.6582	0.000000534373	0.000000584796
	149.90234	0.000000392042	0.000000638237			149.90234	0.000000538997	0.000000589492
	150.14648	0.000000387975	0.00000063771			150.14648	0.000000535757	0.000000587731
	150.39063	0.000000387262	0.000000640215			150.39063	0.000000536302	0.000000585603
	150.63477	0.000000385428	0.000000626368			150.63477	0.000000530045	0.000000582101
	150.87891	0.000000373447	0.000000606808			150.87891	0.000000507445	0.000000568497
	151.12305	0.000000362283	0.000000593014			151.12305	0.000000484927	0.000000566756
	151.36719	0.00000034493	0.000000561906			151.36719	0.00000042825	0.000000531121
	151.61133	0.000000319802	0.000000542393			151.61133	0.000000402447	0.000000505878
	151.85547	0.000000313518	0.000000544457			151.85547	0.000000395563	0.00000050194
	152.09961	0.000000305697	0.000000538886			152.09961	0.000000388523	0.000000501214
	152.34375	0.000000304335	0.000000527172			152.34375	0.000000391932	0.000000501456
	152.58789	0.000000308723	0.000000523797			152.58789	0.000000387965	0.000000494553
	152.83203	0.000000305648	0.00000052139			152.83203	0.000000383642	0.000000482553
	153.07617	0.00000030447	0.000000522389			153.07617	0.000000375243	0.000000475887
	153.32031	0.000000304408	0.000000523029			153.32031	0.000000377925	0.000000478999
	153.56445	0.000000307377	0.000000521594			153.56445	0.000000376218	0.000000479194
	153.80859	0.00000030446	0.000000519958			153.80859	0.00000037926	0.000000478714
	154.05273	0.000000301963	0.000000519303			154.05273	0.000000378485	0.00000048204
	154.29688	0.000000301293	0.000000506704			154.29688	0.000000377023	0.000000466806
	154.54102	0.000000295918	0.000000504115			154.54102	0.000000382998	0.000000459436
	154.78516	0.000000296325	0.000000515942			154.78516	0.000000379295	0.000000459411
	155.0293	0.000000297965	0.000000512887			155.0293	0.000000382947	0.000000465426
	155.27344	0.00000030036	0.000000509208			155.27344	0.000000380958	0.000000473736
	155.51758	0.000000300193	0.000000518928			155.51758	0.00000037938	0.000000479551
	155.76172	0.00000030427	0.000000516208			155.76172	0.000000370737	0.000000475793
	156.00586	0.00000030219	0.000000519478			156.00586	0.000000370562	0.000000471596
	156.25	0.00000030467	0.000000507947			156.25	0.000000369073	0.000000467665
	156.49414	0.000000306937	0.000000504965			156.49414	0.000000372348	0.000000466479
	156.73828	0.000000306943	0.000000500899			156.73828	0.000000366085	0.000000466833
	156.98242	0.000000310378	0.000000506488			156.98242	0.000000368147	0.000000462556
	157.22656	0.00000031013	0.000000501821			157.22656	0.000000365212	0.000000452336
	157.4707	0.000000310195	0.000000497386			157.4707	0.000000365465	0.000000445629
	157.71484	0.000000307897	0.000000493172			157.71484	0.00000036731	0.000000446318
	157.95898	0.000000302862	0.000000488539			157.95898	0.000000369395	0.000000439617
	158.20313	0.000000304252	0.000000486056			158.20313	0.000000366255	0.000000436212
	158.44727	0.000000307277	0.000000481633			158.44727	0.000000366998	0.000000433649
	158.69141	0.000000303052	0.000000480968			158.69141	0.000000368423	0.000000435715
	158.93555	0.000000299963	0.000000485101			158.93555	0.000000368838	0.000000440843
	159.17969	0.000000296757	0.000000482414			159.17969	0.000000371877	0.000000432235
	159.42383	0.00000029708	0.000000488039			159.42383	0.00000037077	0.000000432642
	159.66797	0.000000294142	0.000000492321			159.66797	0.000000376262	0.000000431403
	159.91211	0.000000290638	0.000000493418			159.91211	0.000000379575	0.000000432047
	160.15625	0.000000293682	0.000000493425			160.15625	0.000000380113	0.000000428275
	160.40039	0.000000294458	0.000000496364			160.40039	0.00000038048	0.000000429731
	160.64453	0.000000290818	0.000000501668			160.64453	0.000000377022	0.000000427751
	160.88867	0.000000297955	0.00000050066			160.88867	0.000000372257	0.00000042021
	161.13281	0.000000297503	0.000000485538			161.13281	0.000000369473	0.000000420236
	161.37695	0.000000298523	0.000000489688			161.37695	0.000000370438	0.000000421779
	161.62109	0.000000297105	0.000000486958			161.62109	0.00000036844	0.000000431462
	161.86523	0.000000297262	0.000000491658			161.86523	0.000000367323	0.000000436524
	162.10938	0.00000030445	0.000000491986			162.10938	0.000000361718	0.000000436787
	162.35352	0.000000304822	0.000000491632			162.35352	0.00000036257	0.000000433211
	162.59766	0.000000300747	0.000000491776			162.59766	0.000000367395	0.000000443
	162.8418	0.000000297525	0.000000490408			162.8418	0.000000370645	0.000000438253
	163.08594	0.000000295772	0.000000488913			163.08594	0.000000368705	0.000000444424
	163.33008	0.000000295518	0.000000489757			163.33008	0.000000368478	0.000000444501
	163.57422	0.000000296972	0.000000497082			163.57422	0.000000367433	0.000000444421
	163.81836	0.000000298003	0.000000483476			163.81836	0.000000366513	0.000000448594
	164.0625	0.000000292652	0.000000479925			164.0625	0.000000364268	0.000000444503
	164.30664	0.000000290513	0.000000470796			164.30664	0.000000368398	0.000000443122
	164.55078	0.000000285487	0.000000463454			164.55078	0.000000369117	0.000000443167
	164.79492	0.000000286118	0.000000460921			164.79492	0.000000368583	0.000000440822
	165.03906	0.000000284368	0.000000456928			165.03906	0.00000036889	0.000000429735
	165.2832	0.000000283915	0.000000461031			165.2832	0.000000365772	0.000000430583
	165.52734	0.000000280757	0.000000462971			165.52734	0.000000371833	0.000000436344
	165.77148	0.000000280717	0.000000456376			165.77148	0.000000371923	0.000000441326
	166.01563	0.000000284472	0.000000449718			166.01563	0.000000370848	0.000000435158
	166.25977	0.000000285777	0.000000453499			166.25977	0.000000364505	0.000000427232
	166.50391	0.000000286382	0.000000447303			166.50391	0.000000362242	0.000000427574
	166.74805	0.000000286337	0.000000457914			166.74805	0.000000360435	0.000000430363
	166.99219	0.000000291245	0.000000458999			166.99219	0.000000358232	0.00000042989
	167.23633	0.00000029165	0.000000474494			167.23633	0.00000035623	0.000000429531
	167.48047	0.000000295275	0.000000471224			167.48047	0.000000352827	0.000000435096
	167.72461	0.00000029736	0.000000469246			167.72461	0.00000035408	0.000000430394
	167.96875	0.000000304307	0.000000477726			167.96875	0.000000347082	0.000000426343
	168.21289	0.000000305575	0.000000492067			168.21289	0.000000346837	0.000000426512
	168.45703	0.00000030684	0.000000495069			168.45703	0.000000352893	0.000000428394
	168.70117	0.000000307292	0.000000499629			168.70117	0.000000354288	0.000000429188
	168.94531	0.000000309585	0.000000507039			168.94531	0.000000353668	0.000000429107
	169.18945	0.000000305663	0.000000505887			169.18945	0.000000352472	0.000000433667
	169.43359	0.000000303088	0.000000501725			169.43359	0.0000003521	0.000000432867
	169.67773	0.00000030142	0.0000005			169.67773	0.000000352215	0.000000432613
	169.92188	0.000000302917	0.000000502426			169.92188	0.000000357475	0.000000429331
	170.16602	0.000000299805	0.000000500467			170.16602	0.000000360505	0.000000431853
	170.41016	0.000000290443	0.000000502861			170.41016	0.000000368132	0.000000426046
	170.6543	0.000000288417	0.000000491707			170.6543	0.000000368472	0.000000430224
	170.89844	0.000000289038	0.000000487624			170.89844	0.000000366702	0.000000424697
	171.14258	0.000000289695	0.000000485904			171.14258	0.000000363483	0.000000426012
	171.38672	0.000000284423	0.000000475207			171.38672	0.000000367308	0.000000425392
	171.63086	0.000000284062	0.000000476826			171.63086	0.000000363233	0.000000421356
	171.875	0.000000284625	0.000000476371			171.875	0.00000036107	0.000000426104
	172.11914	0.000000282387	0.000000469519			172.11914	0.000000355843	0.000000424382
	172.36328	0.00000028067	0.000000467501			172.36328	0.000000357522	0.000000434208
	172.60742	0.000000282207	0.000000462664			172.60742	0.000000353782	0.000000433153
	172.85156	0.000000284288	0.000000458779			172.85156	0.000000357758	0.000000434462
	173.0957	0.000000281	0.000000455983			173.0957	0.000000354253	0.000000437451
	173.33984	0.000000281067	0.000000452231			173.33984	0.0000003492	0.000000432365
	173.58398	0.000000285093	0.00000044925			173.58398	0.000000345757	0.000000433474
	173.82813	0.000000286847	0.000000455019			173.82813	0.0000003443	0.000000428258
	174.07227	0.000000286108	0.000000452028			174.07227	0.000000344918	0.000000422469
	174.31641	0.00000028687	0.000000458517			174.31641	0.000000343183	0.000000412914
	174.56055	0.00000028532	0.000000458101			174.56055	0.000000340987	0.000000409522
	174.80469	0.000000286887	0.000000457946			174.80469	0.000000344593	0.000000403085
	175.04883	0.000000281507	0.000000456628			175.04883	0.000000345518	0.000000401789
	175.29297	0.000000277095	0.000000456575			175.29297	0.00000034689	0.000000403201
	175.53711	0.000000275755	0.000000458444			175.53711	0.000000356097	0.000000403864
	175.78125	0.00000027411	0.000000464422			175.78125	0.00000036271	0.000000405267
	176.02539	0.0000002743	0.000000472465			176.02539	0.000000370443	0.000000407821
	176.26953	0.000000271937	0.000000473118			176.26953	0.000000369768	0.000000413564
	176.51367	0.000000273733	0.000000476499			176.51367	0.00000037198	0.00000041586
	176.75781	0.00000027179	0.000000480476			176.75781	0.000000372097	0.000000419676
	177.00195	0.00000026999	0.000000480132			177.00195	0.000000374927	0.00000042665
	177.24609	0.000000269808	0.0000004806			177.24609	0.000000373702	0.000000429943
	177.49023	0.000000272817	0.000000474967			177.49023	0.00000037141	0.000000436349
	177.73438	0.000000276208	0.000000463626			177.73438	0.00000036833	0.000000432982
	177.97852	0.000000274902	0.000000469287			177.97852	0.000000368115	0.000000433862
	178.22266	0.000000276963	0.000000464179			178.22266	0.000000364725	0.000000432832
	178.4668	0.000000276432	0.000000460913			178.4668	0.000000364422	0.000000435308
	178.71094	0.000000279102	0.000000459004			178.71094	0.000000360092	0.000000431804
	178.95508	0.000000287447	0.00000047025			178.95508	0.000000367697	0.000000438617
	179.19922	0.000000294908	0.000000465896			179.19922	0.000000370573	0.000000435981
	179.44336	0.000000294477	0.000000455899			179.44336	0.000000368343	0.000000428997
	179.6875	0.000000296942	0.000000454281			179.6875	0.000000365383	0.000000430589
	179.93164	0.000000295272	0.000000450667			179.93164	0.000000364387	0.000000430867
	180.17578	0.000000294323	0.000000446046			180.17578	0.000000360845	0.00000043051
	180.41992	0.000000293928	0.000000444279			180.41992	0.0000003615	0.000000430653
	180.66406	0.000000296193	0.000000441203			180.66406	0.000000361092	0.000000424286
	180.9082	0.000000298413	0.000000432328			180.9082	0.000000365935	0.000000418085
	181.15234	0.000000293275	0.000000432831			181.15234	0.000000364672	0.000000417632
	181.39648	0.000000286248	0.000000417831			181.39648	0.000000360535	0.000000409349
	181.64063	0.000000279528	0.000000420054			181.64063	0.00000036249	0.000000409406
	181.88477	0.00000027994	0.000000428164			181.88477	0.000000359973	0.000000402614
	182.12891	0.000000276565	0.000000437144			182.12891	0.00000036293	0.000000399276
	182.37305	0.000000277808	0.00000043934			182.37305	0.000000358165	0.000000393746
	182.61719	0.000000278222	0.000000443349			182.61719	0.000000355747	0.000000394421
	182.86133	0.000000283937	0.000000440565			182.86133	0.000000352467	0.000000392133
	183.10547	0.00000028102	0.000000444126			183.10547	0.000000353052	0.000000387653
	183.34961	0.000000277662	0.000000444292			183.34961	0.000000347742	0.000000389153
	183.59375	0.000000280115	0.000000443644			183.59375	0.000000346993	0.000000386949
	183.83789	0.000000278525	0.000000443472			183.83789	0.000000338443	0.00000038945
	184.08203	0.000000281862	0.000000451389			184.08203	0.000000333603	0.00000038954
	184.32617	0.000000284987	0.000000441258			184.32617	0.000000336543	0.000000393322
	184.57031	0.000000289605	0.000000456461			184.57031	0.000000335903	0.000000397285
	184.81445	0.00000028927	0.000000462656			184.81445	0.000000332173	0.000000402436
	185.05859	0.000000290008	0.000000468136			185.05859	0.000000335915	0.000000404079
	185.30273	0.000000287532	0.000000467817			185.30273	0.00000033317	0.000000407347
	185.54688	0.000000285525	0.000000469971			185.54688	0.00000033509	0.000000409261
	185.79102	0.000000291127	0.000000479287			185.79102	0.000000335027	0.000000407565
	186.03516	0.000000287773	0.000000481412			186.03516	0.000000339048	0.000000412089
	186.2793	0.000000290062	0.000000472728			186.2793	0.000000340723	0.000000415629
	186.52344	0.000000288753	0.000000466643			186.52344	0.000000340082	0.00000041294
	186.76758	0.000000284998	0.000000472501			186.76758	0.000000342907	0.000000405203
	187.01172	0.000000284582	0.000000460686			187.01172	0.000000343917	0.000000404657
	187.25586	0.000000287792	0.000000445867			187.25586	0.000000346103	0.000000405382
	187.5	0.000000282783	0.000000442446			187.5	0.000000345962	0.000000404646
	187.74414	0.000000284675	0.000000442703			187.74414	0.000000347663	0.000000397764
	187.98828	0.000000286203	0.000000433839			187.98828	0.000000347245	0.000000395947
	188.23242	0.000000285283	0.000000426842			188.23242	0.00000034451	0.000000393482
	188.47656	0.000000287665	0.000000423539			188.47656	0.00000034091	0.000000386583
	188.7207	0.000000288713	0.000000429224			188.7207	0.000000333173	0.000000374046
	188.96484	0.000000287023	0.000000430432			188.96484	0.000000337833	0.000000379043
	189.20898	0.000000289808	0.000000436149			189.20898	0.000000337302	0.000000380351
	189.45313	0.000000285672	0.000000431431			189.45313	0.000000336992	0.000000374103
	189.69727	0.000000280242	0.000000431817			189.69727	0.000000330455	0.000000374246
	189.94141	0.00000028367	0.000000434368			189.94141	0.000000334198	0.00000037745
	190.18555	0.000000280468	0.000000432001			190.18555	0.000000334132	0.000000378901
	190.42969	0.000000279475	0.000000436972			190.42969	0.00000033552	0.00000038825
	190.67383	0.000000279668	0.00000044021			190.67383	0.000000341868	0.000000392764
	190.91797	0.000000279623	0.000000441961			190.91797	0.000000342662	0.000000393181
	191.16211	0.000000278125	0.000000443871			191.16211	0.000000342145	0.000000401431
	191.40625	0.00000027942	0.000000452374			191.40625	0.000000339485	0.000000398726
	191.65039	0.00000027813	0.000000454075			191.65039	0.000000339393	0.000000400457
	191.89453	0.000000273262	0.000000449651			191.89453	0.000000345623	0.000000409507
	192.13867	0.000000274438	0.000000452853			192.13867	0.000000349612	0.000000411537
	192.38281	0.000000268767	0.000000448178			192.38281	0.000000346945	0.000000412226
	192.62695	0.00000026304	0.000000443418			192.62695	0.000000350492	0.000000412375
	192.87109	0.000000265197	0.000000444265			192.87109	0.000000347937	0.000000407493
	193.11523	0.000000262938	0.000000446544			193.11523	0.00000034793	0.000000408538
	193.35938	0.000000260877	0.000000445907			193.35938	0.000000346345	0.000000410417
	193.60352	0.000000263388	0.000000447486			193.60352	0.000000349465	0.000000405772
	193.84766	0.000000265013	0.000000442287			193.84766	0.000000351622	0.000000404782
	194.0918	0.000000266235	0.00000044425			194.0918	0.00000034973	0.000000408904
	194.33594	0.000000268788	0.000000450579			194.33594	0.000000352842	0.000000404103
	194.58008	0.000000269988	0.000000452887			194.58008	0.000000349885	0.000000396808
	194.82422	0.00000027383	0.000000455746			194.82422	0.000000349982	0.000000399485
	195.06836	0.000000271123	0.000000462778			195.06836	0.000000352095	0.000000400219
	195.3125	0.000000271025	0.000000465065			195.3125	0.000000353433	0.000000404249
	195.55664	0.000000277282	0.000000466189			195.55664	0.000000353877	0.000000404097
	195.80078	0.000000280443	0.000000462524			195.80078	0.000000357528	0.000000402058
	196.04492	0.000000278942	0.000000462568			196.04492	0.000000359188	0.000000399519
	196.28906	0.000000284292	0.000000466193			196.28906	0.000000355362	0.000000409944
	196.5332	0.00000028585	0.000000469676			196.5332	0.000000355265	0.000000410776
	196.77734	0.000000285168	0.000000467687			196.77734	0.000000352902	0.000000408511
	197.02148	0.000000285758	0.000000469779			197.02148	0.000000350818	0.000000409861
	197.26563	0.000000284617	0.000000469012			197.26563	0.000000352097	0.00000040234
	197.50977	0.000000284792	0.000000469004			197.50977	0.000000352823	0.000000408525
	197.75391	0.000000287108	0.000000472769			197.75391	0.000000349603	0.000000409894
	197.99805	0.000000284452	0.000000469267			197.99805	0.000000347188	0.000000418658
	198.24219	0.000000292022	0.00000047881			198.24219	0.000000345518	0.000000421778
	198.48633	0.000000295722	0.000000493665			198.48633	0.000000354623	0.000000438664
	198.73047	0.000000303408	0.000000504878			198.73047	0.000000373487	0.000000467347
	198.97461	0.000000316093	0.000000530012			198.97461	0.00000038699	0.000000505665
	199.21875	0.000000336833	0.000000549968			199.21875	0.000000408508	0.000000547854
	199.46289	0.00000034639	0.000000555144			199.46289	0.00000041853	0.000000557685
	199.70703	0.000000345077	0.000000552756			199.70703	0.00000041525	0.000000559267
	199.95117	0.000000343973	0.00000054789			199.95117	0.00000042392	0.000000550669
	200.19531	0.000000340822	0.000000540743			200.19531	0.000000420002	0.000000559099
	200.43945	0.000000341848	0.000000543224			200.43945	0.000000419413	0.000000558688
	200.68359	0.00000033435	0.000000530186			200.68359	0.000000412742	0.000000550956
	200.92773	0.000000323815	0.000000511979			200.92773	0.000000396143	0.000000535094
	201.17188	0.000000319842	0.000000506392			201.17188	0.000000381553	0.000000500957
	201.41602	0.000000294125	0.000000468731			201.41602	0.00000036101	0.000000439676
	201.66016	0.000000278473	0.000000454674			201.66016	0.00000034646	0.0000004168
	201.9043	0.00000027038	0.00000045085			201.9043	0.000000340277	0.000000417908
	202.14844	0.00000027253	0.000000445328			202.14844	0.000000342835	0.000000415261
	202.39258	0.00000027	0.000000439101			202.39258	0.000000340717	0.000000406457
	202.63672	0.00000026985	0.000000435721			202.63672	0.000000343273	0.000000398581
	202.88086	0.000000270647	0.000000437001			202.88086	0.000000346245	0.000000390176
	203.125	0.000000270225	0.000000431171			203.125	0.000000343697	0.000000393175
	203.36914	0.000000267848	0.000000428532			203.36914	0.000000347845	0.00000039344
	203.61328	0.000000271517	0.000000416297			203.61328	0.00000034559	0.000000392793
	203.85742	0.00000027361	0.000000417417			203.85742	0.000000347652	0.000000394149
	204.10156	0.000000272208	0.000000414249			204.10156	0.00000034526	0.000000395626
	204.3457	0.000000271795	0.000000422128			204.3457	0.000000346055	0.000000389314
	204.58984	0.00000027269	0.000000420361			204.58984	0.000000347443	0.000000385347
	204.83398	0.000000277257	0.000000415437			204.83398	0.000000352845	0.000000384733
	205.07813	0.00000027811	0.000000420867			205.07813	0.000000351498	0.000000386665
	205.32227	0.000000273352	0.000000420906			205.32227	0.000000347147	0.000000382249
	205.56641	0.00000027326	0.000000415254			205.56641	0.000000352387	0.00000037524
	205.81055	0.000000272147	0.000000411735			205.81055	0.000000348927	0.000000373667
	206.05469	0.000000270543	0.000000413328			206.05469	0.000000344305	0.000000373083
	206.29883	0.000000269678	0.000000413674			206.29883	0.00000034367	0.000000375121
	206.54297	0.000000272057	0.000000411988			206.54297	0.000000339135	0.0000003767
	206.78711	0.000000269905	0.000000407844			206.78711	0.000000334238	0.000000379754
	207.03125	0.000000268857	0.000000409564			207.03125	0.000000334335	0.000000387092
	207.27539	0.000000268952	0.000000411703			207.27539	0.000000332355	0.000000383825
	207.51953	0.00000026781	0.000000416006			207.51953	0.000000332653	0.000000390515
	207.76367	0.00000026885	0.000000420424			207.76367	0.000000332352	0.000000394521
	208.00781	0.000000269285	0.000000433279			208.00781	0.000000334003	0.000000390581
	208.25195	0.000000269927	0.000000436911			208.25195	0.00000033068	0.000000388489
	208.49609	0.000000270135	0.000000433038			208.49609	0.00000033401	0.000000384987
	208.74023	0.000000275083	0.000000430688			208.74023	0.000000334692	0.00000037846
	208.98438	0.000000273555	0.000000429751			208.98438	0.000000334995	0.0000003732
	209.22852	0.000000273768	0.000000430783			209.22852	0.0000003377	0.000000372153
	209.47266	0.000000277587	0.000000428314			209.47266	0.00000033447	0.000000373232
	209.7168	0.000000277592	0.000000422383			209.7168	0.000000335057	0.000000375358
	209.96094	0.000000278348	0.000000417292			209.96094	0.000000332008	0.000000371497
	210.20508	0.000000276812	0.0000004135			210.20508	0.000000331212	0.000000370431
	210.44922	0.000000280158	0.000000407742			210.44922	0.000000325012	0.00000037166
	210.69336	0.000000277467	0.000000404704			210.69336	0.000000319168	0.000000372846
	210.9375	0.00000028038	0.000000404572			210.9375	0.000000320295	0.000000372597
	211.18164	0.000000279853	0.000000402054			211.18164	0.000000320697	0.000000375446
	211.42578	0.0000002806	0.00000040905			211.42578	0.000000319503	0.000000374729
	211.66992	0.000000284482	0.000000411019			211.66992	0.000000318413	0.000000372707
	211.91406	0.000000279372	0.000000416126			211.91406	0.000000327017	0.000000368174
	212.1582	0.000000280502	0.000000415262			212.1582	0.000000328028	0.000000364857
	212.40234	0.000000278768	0.000000420583			212.40234	0.000000328132	0.000000363218
	212.64648	0.0000002752	0.000000425697			212.64648	0.000000329915	0.000000359943
	212.89063	0.000000273313	0.000000422893			212.89063	0.000000333063	0.000000360049
	213.13477	0.000000272082	0.000000424806			213.13477	0.000000338683	0.000000361546
	213.37891	0.00000027539	0.000000427664			213.37891	0.000000335063	0.000000359157
	213.62305	0.00000027316	0.000000434957			213.62305	0.000000337155	0.000000355221
	213.86719	0.00000027737	0.000000430793			213.86719	0.000000334788	0.000000361093
	214.11133	0.000000270152	0.000000434161			214.11133	0.000000334932	0.00000036179
	214.35547	0.000000270433	0.000000428388			214.35547	0.000000328	0.000000364062
	214.59961	0.000000269033	0.000000426749			214.59961	0.00000032075	0.000000363175
	214.84375	0.000000269265	0.00000042586			214.84375	0.000000320803	0.000000362943
	215.08789	0.00000026976	0.000000431974			215.08789	0.000000320727	0.000000362778
	215.33203	0.000000269357	0.000000430412			215.33203	0.000000320302	0.000000362901
	215.57617	0.000000271065	0.000000428228			215.57617	0.000000321505	0.000000363585
	215.82031	0.000000272387	0.000000424718			215.82031	0.000000321022	0.000000364275
	216.06445	0.000000272003	0.000000415575			216.06445	0.000000323353	0.000000368079
	216.30859	0.000000275575	0.000000418126			216.30859	0.0000003279	0.000000366482
	216.55273	0.000000276253	0.000000415204			216.55273	0.000000324877	0.000000363346
	216.79688	0.000000276078	0.000000420297			216.79688	0.00000032422	0.000000362269
	217.04102	0.000000275768	0.000000420283			217.04102	0.000000322042	0.000000359031
	217.28516	0.000000277917	0.000000420783			217.28516	0.000000319173	0.000000361446
	217.5293	0.00000027884	0.000000413797			217.5293	0.000000317175	0.000000365033
	217.77344	0.000000279773	0.000000414628			217.77344	0.000000312678	0.000000370597
	218.01758	0.000000276512	0.000000418954			218.01758	0.000000314025	0.000000375338
	218.26172	0.000000270585	0.00000042319			218.26172	0.00000030972	0.000000370206
	218.50586	0.000000265943	0.000000425057			218.50586	0.000000312543	0.000000370235
	218.75	0.000000262438	0.000000424417			218.75	0.000000313805	0.000000368867
	218.99414	0.000000266017	0.000000420776			218.99414	0.000000318167	0.00000036741
	219.23828	0.00000026466	0.000000417704			219.23828	0.000000320525	0.000000366735
	219.48242	0.00000026719	0.000000414844			219.48242	0.00000032016	0.00000036349
	219.72656	0.000000261057	0.000000412561			219.72656	0.000000328182	0.000000359478
	219.9707	0.000000258245	0.000000407885			219.9707	0.000000324753	0.000000357599
	220.21484	0.000000260097	0.000000404096			220.21484	0.000000329202	0.000000350156
	220.45898	0.000000263565	0.000000414317			220.45898	0.000000327723	0.000000349867
	220.70313	0.000000264983	0.000000416407			220.70313	0.000000328227	0.000000347569
	220.94727	0.000000263798	0.000000415379			220.94727	0.000000325377	0.00000035039
	221.19141	0.000000266195	0.000000412964			221.19141	0.000000324162	0.000000354697
	221.43555	0.000000261713	0.000000416524			221.43555	0.000000325982	0.000000358825
	221.67969	0.00000026064	0.000000422686			221.67969	0.000000325297	0.000000365157
	221.92383	0.00000026134	0.000000427551			221.92383	0.000000327475	0.000000369201
	222.16797	0.000000267903	0.000000427353			222.16797	0.000000328012	0.000000375001
	222.41211	0.000000270525	0.000000430546			222.41211	0.000000329077	0.000000373504
	222.65625	0.000000270655	0.000000443093			222.65625	0.000000326677	0.000000376957
	222.90039	0.000000268933	0.000000436014			222.90039	0.000000327435	0.000000383507
	223.14453	0.000000263065	0.000000431379			223.14453	0.000000328735	0.000000383246
	223.38867	0.00000026538	0.000000433467			223.38867	0.000000327608	0.000000386594
	223.63281	0.000000264192	0.000000433329			223.63281	0.00000032368	0.000000383731
	223.87695	0.000000271042	0.000000432732			223.87695	0.000000324577	0.000000381918
	224.12109	0.000000265722	0.000000423876			224.12109	0.000000328705	0.00000037896
	224.36523	0.000000260247	0.000000422229			224.36523	0.000000329932	0.000000375776
	224.60938	0.000000259703	0.000000416706			224.60938	0.000000322922	0.000000375972
	224.85352	0.000000256702	0.000000415946			224.85352	0.000000322253	0.000000374126
	225.09766	0.000000257203	0.000000412322			225.09766	0.000000320548	0.000000369447
	225.3418	0.00000025859	0.000000408062			225.3418	0.000000315805	0.000000365721
	225.58594	0.000000260227	0.000000410826			225.58594	0.0000003161	0.000000356589
	225.83008	0.00000026347	0.000000404421			225.83008	0.000000316728	0.000000356556
	226.07422	0.000000264167	0.000000406136			226.07422	0.000000314665	0.000000355851
	226.31836	0.000000260807	0.000000405303			226.31836	0.000000314333	0.000000351681
	226.5625	0.000000262273	0.000000405765			226.5625	0.00000031266	0.000000358565
	226.80664	0.000000265762	0.000000399012			226.80664	0.000000317658	0.000000355207
	227.05078	0.000000266627	0.000000394733			227.05078	0.000000322333	0.00000035796
	227.29492	0.000000269963	0.000000394285			227.29492	0.000000324392	0.000000356557
	227.53906	0.000000268577	0.000000397311			227.53906	0.000000328705	0.000000359535
	227.7832	0.000000272227	0.000000400457			227.7832	0.000000331698	0.000000359225
	228.02734	0.000000273418	0.000000402482			228.02734	0.000000329892	0.000000357956
	228.27148	0.000000272907	0.000000398719			228.27148	0.00000033089	0.000000358578
	228.51563	0.000000272513	0.00000038925			228.51563	0.00000032651	0.000000355181
	228.75977	0.000000271775	0.000000391485			228.75977	0.0000003265	0.000000355854
	229.00391	0.00000027499	0.000000381638			229.00391	0.000000327203	0.000000356961
	229.24805	0.000000271117	0.000000386633			229.24805	0.000000325268	0.000000355419
	229.49219	0.000000268325	0.000000393151			229.49219	0.000000321653	0.000000353589
	229.73633	0.000000269607	0.000000392407			229.73633	0.000000320153	0.000000349067
	229.98047	0.000000267257	0.000000388785			229.98047	0.00000031995	0.000000348976
	230.22461	0.000000267347	0.000000386796			230.22461	0.000000319098	0.000000350418
	230.46875	0.000000260872	0.000000384933			230.46875	0.000000322022	0.000000347749
	230.71289	0.000000258778	0.000000393871			230.71289	0.000000318652	0.000000349556
	230.95703	0.000000258103	0.000000401561			230.95703	0.000000315177	0.000000351626
	231.20117	0.000000258395	0.000000408446			231.20117	0.0000003184	0.000000349147
	231.44531	0.00000025453	0.000000410525			231.44531	0.000000318788	0.000000357437
	231.68945	0.00000025684	0.000000410649			231.68945	0.00000031917	0.000000359042
	231.93359	0.00000025636	0.000000415994			231.93359	0.00000031637	0.000000361211
	232.17773	0.000000256178	0.000000420724			232.17773	0.00000031955	0.000000360346
	232.42188	0.000000256048	0.000000428164			232.42188	0.000000318297	0.000000363926
	232.66602	0.000000257835	0.00000042921			232.66602	0.000000322305	0.000000362103
	232.91016	0.00000025638	0.000000429165			232.91016	0.000000321765	0.000000361039
	233.1543	0.000000263463	0.000000421906			233.1543	0.000000332958	0.00000035774
	233.39844	0.000000270073	0.000000423465			233.39844	0.000000335938	0.000000355774
	233.64258	0.000000270217	0.000000422765			233.64258	0.000000335905	0.000000358474
	233.88672	0.000000275327	0.000000422499			233.88672	0.000000333727	0.000000350569
	234.13086	0.000000273512	0.000000424835			234.13086	0.000000333302	0.00000034991
	234.375	0.000000270225	0.000000422971			234.375	0.0000003364	0.000000347742
	234.61914	0.000000267863	0.000000414001			234.61914	0.000000330057	0.000000349383
	234.86328	0.000000269285	0.000000409236			234.86328	0.000000331037	0.000000350946
	235.10742	0.000000268027	0.000000408076			235.10742	0.00000033247	0.000000355708
	235.35156	0.000000269677	0.000000404689			235.35156	0.000000330027	0.000000357635
	235.5957	0.000000265182	0.000000400262			235.5957	0.000000320915	0.000000360186
	235.83984	0.00000026389	0.000000389661			235.83984	0.000000318023	0.000000359822
	236.08398	0.000000259142	0.000000391529			236.08398	0.00000032391	0.000000356621
	236.32813	0.000000258942	0.000000393526			236.32813	0.000000325445	0.000000356399
	236.57227	0.000000258132	0.000000392885			236.57227	0.000000327213	0.000000359485
	236.81641	0.00000026136	0.000000397104			236.81641	0.000000322978	0.000000361132
	237.06055	0.000000266153	0.000000390637			237.06055	0.000000321715	0.000000361153
	237.30469	0.000000263348	0.000000386486			237.30469	0.000000322283	0.000000360174
	237.54883	0.000000261923	0.000000386718			237.54883	0.00000032983	0.00000035885
	237.79297	0.000000256922	0.000000387068			237.79297	0.000000324602	0.000000355469
	238.03711	0.000000256987	0.000000385742			238.03711	0.000000322918	0.000000352269
	238.28125	0.00000025886	0.000000393861			238.28125	0.000000321353	0.000000355358
	238.52539	0.00000026024	0.000000385439			238.52539	0.000000318682	0.0000003589
	238.76953	0.000000260573	0.000000376301			238.76953	0.00000031606	0.00000035981
	239.01367	0.000000273753	0.000000382381			239.01367	0.00000033631	0.000000378899
	239.25781	0.000000269927	0.000000376537			239.25781	0.000000338273	0.000000377158
	239.50195	0.00000026744	0.000000378808			239.50195	0.000000337215	0.000000381471
	239.74609	0.000000274185	0.000000378833			239.74609	0.000000332688	0.000000384296
	239.99023	0.000000273985	0.000000376782			239.99023	0.00000032639	0.000000386521
	240.23438	0.000000272202	0.000000380158			240.23438	0.00000032819	0.000000379649
	240.47852	0.00000027432	0.000000376183			240.47852	0.000000331072	0.000000386483
	240.72266	0.000000276362	0.000000374629			240.72266	0.000000327892	0.000000386886
	240.9668	0.000000277667	0.000000378019			240.9668	0.000000325707	0.000000383804
	241.21094	0.000000278095	0.000000380397			241.21094	0.00000032647	0.000000380246
	241.45508	0.000000274027	0.000000367886			241.45508	0.000000309582	0.000000365164
	241.69922	0.00000028055	0.000000373629			241.69922	0.000000315303	0.000000363147
	241.94336	0.000000279657	0.000000374669			241.94336	0.00000031925	0.000000361579
	242.1875	0.000000276548	0.00000037594			242.1875	0.000000325723	0.000000356224
	242.43164	0.000000279007	0.00000037831			242.43164	0.000000331787	0.000000357962
	242.67578	0.000000275562	0.000000383686			242.67578	0.000000329443	0.00000035979
	242.91992	0.000000272562	0.000000384915			242.91992	0.000000333288	0.000000354153
	243.16406	0.000000271225	0.000000388782			243.16406	0.000000331728	0.000000352432
	243.4082	0.000000263442	0.000000385429			243.4082	0.000000332895	0.000000352731
	243.65234	0.000000262867	0.000000388508			243.65234	0.000000329802	0.000000355622
	243.89648	0.000000258698	0.000000390147			243.89648	0.000000328833	0.000000360513
	244.14063	0.000000255598	0.000000393039			244.14063	0.000000323537	0.000000358558
	244.38477	0.000000257813	0.000000403557			244.38477	0.000000320072	0.000000357561
	244.62891	0.000000257362	0.00000040669			244.62891	0.000000318885	0.000000357103
	244.87305	0.000000259822	0.000000404428			244.87305	0.000000316662	0.000000359076
	245.11719	0.000000259875	0.000000400028			245.11719	0.000000318042	0.000000356513
	245.36133	0.000000262685	0.00000040249			245.36133	0.000000318418	0.00000036105
	245.60547	0.000000261735	0.00000039814			245.60547	0.000000317252	0.000000361687
	245.84961	0.000000263873	0.000000405928			245.84961	0.000000315147	0.000000361218
	246.09375	0.000000265175	0.000000406282			246.09375	0.000000318625	0.000000363487
	246.33789	0.000000272337	0.000000406376			246.33789	0.00000032186	0.000000367292
	246.58203	0.000000272573	0.000000411785			246.58203	0.000000323397	0.000000368343
	246.82617	0.000000273487	0.000000407943			246.82617	0.000000325702	0.000000364793
	247.07031	0.000000276033	0.000000408124			247.07031	0.000000326407	0.00000036645
	247.31445	0.00000027663	0.000000413585			247.31445	0.000000328233	0.000000371285
	247.55859	0.000000279205	0.000000420187			247.55859	0.00000032922	0.000000372957
	247.80273	0.00000027952	0.000000432169			247.80273	0.00000032969	0.000000381989
	248.04688	0.000000285518	0.000000441735			248.04688	0.000000333503	0.000000380161
	248.29102	0.000000292923	0.000000452603			248.29102	0.000000346352	0.000000385186
	248.53516	0.000000302975	0.000000472437			248.53516	0.000000365302	0.000000397446
	248.7793	0.000000311187	0.000000474626			248.7793	0.000000384188	0.000000411557
	249.02344	0.000000319982	0.000000495928			249.02344	0.000000399742	0.000000437707
	249.26758	0.000000340952	0.000000521399			249.26758	0.000000424782	0.000000459297
	249.51172	0.000000345008	0.000000525485			249.51172	0.00000043872	0.000000468083
	249.75586	0.000000349637	0.000000532871			249.75586	0.000000448828	0.000000469174
	250	0.000000345272	0.000000531653			250	0.000000454298	0.000000468553
	250.24414	0.000000351162	0.000000522394			250.24414	0.000000455227	0.000000467904
	250.48828	0.000000340008	0.000000510356			250.48828	0.000000453963	0.000000467596
	250.73242	0.000000335693	0.000000497861			250.73242	0.000000440707	0.000000459378
	250.97656	0.000000322047	0.000000474218			250.97656	0.000000420425	0.000000450087
	251.2207	0.000000314768	0.00000046225			251.2207	0.00000040491	0.000000433289
	251.46484	0.000000297672	0.000000433401			251.46484	0.000000381333	0.000000407247
	251.70898	0.000000279337	0.000000414689			251.70898	0.000000359378	0.000000391592
	251.95313	0.00000027437	0.000000417379			251.95313	0.0000003458	0.000000385287
	252.19727	0.000000269303	0.000000414996			252.19727	0.000000336565	0.000000378186
	252.44141	0.000000263743	0.00000040974			252.44141	0.00000032858	0.000000374785
	252.68555	0.000000265595	0.000000409153			252.68555	0.000000322392	0.000000370561
	252.92969	0.000000267532	0.000000406447			252.92969	0.000000318855	0.000000367588
	253.17383	0.00000026777	0.000000399978			253.17383	0.000000321553	0.000000364964
	253.41797	0.000000266185	0.00000039635			253.41797	0.000000325062	0.000000360851
	253.66211	0.000000265868	0.00000039629			253.66211	0.000000323332	0.000000359032
	253.90625	0.000000266968	0.000000387468			253.90625	0.000000320548	0.000000356608
	254.15039	0.000000264878	0.000000391317			254.15039	0.000000323295	0.000000355626
	254.39453	0.000000266752	0.000000384078			254.39453	0.00000032556	0.000000354643
	254.63867	0.000000268208	0.000000386712			254.63867	0.00000032391	0.000000357454
	254.88281	0.000000268385	0.000000392892			254.88281	0.000000319523	0.00000035775
	255.12695	0.000000271648	0.000000399157			255.12695	0.000000323093	0.000000358856
	255.37109	0.00000027992	0.000000405719			255.37109	0.000000327537	0.000000358693
	255.61523	0.00000027853	0.000000405307			255.61523	0.000000327663	0.000000361426
	255.85938	0.000000280647	0.000000409904			255.85938	0.000000328298	0.000000366137
	256.10352	0.000000279292	0.000000409679			256.10352	0.000000328695	0.000000369906
	256.34766	0.000000281743	0.000000414794			256.34766	0.000000329875	0.00000037309
	256.5918	0.000000286535	0.000000412317			256.5918	0.000000325335	0.000000366607
	256.83594	0.000000282008	0.000000410867			256.83594	0.00000032605	0.0000003673
	257.08008	0.00000027802	0.000000411996			257.08008	0.000000326872	0.000000363847
	257.32422	0.000000277938	0.000000408071			257.32422	0.000000328863	0.000000357806
	257.56836	0.000000269408	0.000000406261			257.56836	0.00000032254	0.000000349815
	257.8125	0.000000265782	0.000000404489			257.8125	0.000000318332	0.000000346939
	258.05664	0.000000262547	0.000000400914			258.05664	0.000000317598	0.000000340263
	258.30078	0.00000026174	0.000000405787			258.30078	0.000000319513	0.000000341483
	258.54492	0.000000258883	0.000000401932			258.54492	0.00000031791	0.00000033819
	258.78906	0.00000025717	0.00000039621			258.78906	0.000000316797	0.000000337662
	259.0332	0.000000253528	0.000000386483			259.0332	0.000000321998	0.000000338208
	259.27734	0.000000252735	0.000000385265			259.27734	0.00000032342	0.000000333872
	259.52148	0.00000025477	0.000000378146			259.52148	0.00000032366	0.000000342521
	259.76563	0.00000025542	0.000000381233			259.76563	0.000000319833	0.000000344178
	260.00977	0.000000253582	0.000000379375			260.00977	0.000000322808	0.000000349003
	260.25391	0.000000253465	0.000000375961			260.25391	0.000000319927	0.000000346054
	260.49805	0.000000255487	0.000000380176			260.49805	0.000000317818	0.000000353404
	260.74219	0.000000250138	0.000000381356			260.74219	0.00000031542	0.000000351739
	260.98633	0.00000025055	0.000000390312			260.98633	0.000000313352	0.000000351908
	261.23047	0.000000249307	0.000000390103			261.23047	0.000000312388	0.000000350324
	261.47461	0.000000252267	0.000000395822			261.47461	0.000000309207	0.000000350994
	261.71875	0.00000025511	0.000000391663			261.71875	0.000000306703	0.000000349865
	261.96289	0.000000256392	0.000000390254			261.96289	0.000000305152	0.000000347288
	262.20703	0.000000254223	0.000000389661			262.20703	0.00000030702	0.000000342751
	262.45117	0.00000025514	0.000000394074			262.45117	0.000000308485	0.000000343336
	262.69531	0.000000257592	0.000000399544			262.69531	0.000000310668	0.000000345469
	262.93945	0.000000254198	0.000000400321			262.93945	0.000000309927	0.000000346879
	263.18359	0.000000259838	0.000000400722			263.18359	0.000000311212	0.00000035055
	263.42773	0.000000259485	0.000000397086			263.42773	0.000000315452	0.000000348401
	263.67188	0.000000259313	0.000000396943			263.67188	0.000000316108	0.000000348129
	263.91602	0.000000257855	0.000000397057			263.91602	0.000000317633	0.000000344072
	264.16016	0.00000025964	0.000000400256			264.16016	0.000000316822	0.000000341747
	264.4043	0.000000257437	0.000000395286			264.4043	0.000000315333	0.000000337268
	264.64844	0.000000258327	0.000000391824			264.64844	0.000000312092	0.0000003399
	264.89258	0.000000252425	0.000000384087			264.89258	0.000000311882	0.000000340565
	265.13672	0.00000025313	0.000000382596			265.13672	0.000000306615	0.000000336289
	265.38086	0.000000255315	0.000000374899			265.38086	0.000000304752	0.000000337057
	265.625	0.000000255558	0.000000381925			265.625	0.000000304708	0.00000033629
	265.86914	0.000000253677	0.000000383039			265.86914	0.000000308028	0.000000339901
	266.11328	0.000000251667	0.000000386826			266.11328	0.00000030804	0.00000033864
	266.35742	0.000000253628	0.000000395736			266.35742	0.000000312853	0.0000003378
	266.60156	0.000000249003	0.000000395644			266.60156	0.000000313983	0.000000341318
	266.8457	0.000000252187	0.000000400193			266.8457	0.000000318442	0.000000340206
	267.08984	0.000000253488	0.000000398283			267.08984	0.000000318322	0.000000339333
	267.33398	0.00000025582	0.000000396622			267.33398	0.000000318748	0.000000337465
	267.57813	0.000000258402	0.000000399243			267.57813	0.000000321102	0.000000333251
	267.82227	0.000000255842	0.000000397492			267.82227	0.000000317603	0.000000337276
	268.06641	0.000000258323	0.000000392149			268.06641	0.000000316973	0.000000338751
	268.31055	0.000000257147	0.000000393167			268.31055	0.000000317062	0.000000334433
	268.55469	0.00000026223	0.000000392729			268.55469	0.000000312223	0.000000331662
	268.79883	0.000000263065	0.000000388279			268.79883	0.000000306735	0.000000330983
	269.04297	0.000000265302	0.000000378499			269.04297	0.000000300435	0.000000331614
	269.28711	0.000000262205	0.000000376265			269.28711	0.00000030097	0.000000332975
	269.53125	0.000000260553	0.000000373354			269.53125	0.00000029911	0.000000329608
	269.77539	0.000000261827	0.000000369229			269.77539	0.000000301917	0.000000330719
	270.01953	0.000000261012	0.000000362244			270.01953	0.000000306922	0.000000333468
	270.26367	0.00000026017	0.000000362426			270.26367	0.00000030768	0.00000033381
	270.50781	0.000000256203	0.000000358811			270.50781	0.000000307185	0.000000329972
	270.75195	0.000000257878	0.000000353579			270.75195	0.000000309488	0.000000334915
	270.99609	0.00000025775	0.000000353131			270.99609	0.000000309238	0.000000335701
	271.24023	0.0000002514	0.0000003587			271.24023	0.000000312912	0.000000331486
	271.48438	0.000000251388	0.000000358606			271.48438	0.000000314355	0.000000327601
	271.72852	0.00000025606	0.000000359256			271.72852	0.000000312132	0.0000003257
	271.97266	0.000000257323	0.000000363042			271.97266	0.00000030962	0.00000033049
	272.2168	0.000000256305	0.000000367399			272.2168	0.00000030386	0.000000327385
	272.46094	0.000000256825	0.000000372235			272.46094	0.000000301363	0.000000334629
	272.70508	0.000000258002	0.000000375014			272.70508	0.000000302053	0.000000334422
	272.94922	0.00000025968	0.00000038159			272.94922	0.000000301428	0.00000033365
	273.19336	0.000000256723	0.000000388282			273.19336	0.00000029774	0.000000334943
	273.4375	0.000000254752	0.000000388386			273.4375	0.000000300447	0.000000336331
	273.68164	0.000000250017	0.000000392672			273.68164	0.00000029992	0.000000346475
	273.92578	0.000000253193	0.000000400317			273.92578	0.000000307453	0.000000353929
	274.16992	0.000000251342	0.000000409603			274.16992	0.00000030999	0.000000354425
	274.41406	0.000000252322	0.000000412413			274.41406	0.000000311055	0.000000354629
	274.6582	0.000000253352	0.000000412882			274.6582	0.000000310742	0.000000344504
	274.90234	0.000000248018	0.000000409739			274.90234	0.000000310822	0.000000338107
	275.14648	0.00000025289	0.000000409258			275.14648	0.000000308345	0.000000335014
	275.39063	0.000000255145	0.000000412236			275.39063	0.000000310438	0.000000332308
	275.63477	0.000000254985	0.00000040974			275.63477	0.000000311343	0.000000329575
	275.87891	0.000000259358	0.000000404619			275.87891	0.000000309075	0.000000326208
	276.12305	0.000000262092	0.000000403008			276.12305	0.00000030824	0.000000322011
	276.36719	0.000000254422	0.000000399779			276.36719	0.00000030178	0.000000315056
	276.61133	0.000000252507	0.00000039674			276.61133	0.000000297395	0.000000317335
	276.85547	0.000000254335	0.000000392265			276.85547	0.000000298577	0.000000319713
	277.09961	0.000000253235	0.000000396514			277.09961	0.000000301052	0.000000322251
	277.34375	0.000000252618	0.000000394968			277.34375	0.00000029689	0.000000328117
	277.58789	0.000000251815	0.000000393047			277.58789	0.000000296303	0.000000325529
	277.83203	0.000000251915	0.000000388092			277.83203	0.000000297572	0.000000324092
	278.07617	0.000000255083	0.000000389267			278.07617	0.000000294752	0.000000323112
	278.32031	0.000000255322	0.000000386415			278.32031	0.000000296993	0.000000324089
	278.56445	0.000000255698	0.000000383296			278.56445	0.000000296758	0.000000328912
	278.80859	0.00000026094	0.000000385999			278.80859	0.000000293487	0.000000327062
	279.05273	0.000000262678	0.000000379832			279.05273	0.000000295658	0.000000325668
	279.29688	0.000000260772	0.000000379688			279.29688	0.000000295502	0.000000326763
	279.54102	0.000000263253	0.000000378299			279.54102	0.000000297732	0.000000327839
	279.78516	0.000000262208	0.000000376396			279.78516	0.000000298948	0.000000327065
	280.0293	0.000000260608	0.000000383554			280.0293	0.00000030062	0.000000327128
	280.27344	0.000000257047	0.00000038191			280.27344	0.000000301975	0.000000330256
	280.51758	0.000000257078	0.000000371			280.51758	0.000000299568	0.000000331568
	280.76172	0.000000257353	0.000000370947			280.76172	0.000000296865	0.000000331471
	281.00586	0.000000255313	0.000000370368			281.00586	0.000000294073	0.000000327403
	281.25	0.000000255208	0.00000037415			281.25	0.0000002951	0.000000326671
	281.49414	0.00000025093	0.000000375568			281.49414	0.000000295132	0.000000325822
	281.73828	0.000000250615	0.000000377161			281.73828	0.00000029705	0.000000321472
	281.98242	0.00000025101	0.000000380828			281.98242	0.000000294817	0.000000323744
	282.22656	0.000000250478	0.000000374414			282.22656	0.000000296545	0.000000328261
	282.4707	0.000000251352	0.000000379346			282.4707	0.000000299577	0.000000328756
	282.71484	0.00000025446	0.000000380508			282.71484	0.000000299402	0.000000335861
	282.95898	0.000000253547	0.000000380681			282.95898	0.000000304537	0.000000336817
	283.20313	0.000000252467	0.000000386581			283.20313	0.000000305107	0.000000339624
	283.44727	0.000000250912	0.000000390007			283.44727	0.000000305807	0.000000342088
	283.69141	0.000000252145	0.000000388524			283.69141	0.000000304707	0.000000344465
	283.93555	0.000000254022	0.000000382542			283.93555	0.000000306655	0.000000344765
	284.17969	0.000000251857	0.000000377089			284.17969	0.000000304802	0.000000344387
	284.42383	0.000000249008	0.000000370479			284.42383	0.000000307047	0.000000343103
	284.66797	0.000000247458	0.000000368906			284.66797	0.000000308993	0.000000335682
	284.91211	0.000000252793	0.000000364606			284.91211	0.000000307815	0.000000334086
	285.15625	0.000000252292	0.00000036014			285.15625	0.00000030797	0.000000329011
	285.40039	0.000000253227	0.000000360428			285.40039	0.00000030693	0.000000331421
	285.64453	0.000000252985	0.000000359739			285.64453	0.000000311062	0.000000323096
	285.88867	0.000000255695	0.000000359514			285.88867	0.000000310997	0.000000320422
	286.13281	0.000000253137	0.000000358579			286.13281	0.000000311532	0.000000322997
	286.37695	0.000000254993	0.000000369992			286.37695	0.000000318683	0.000000323554
	286.62109	0.000000256408	0.000000376683			286.62109	0.000000316028	0.000000323425
	286.86523	0.000000259763	0.000000375861			286.86523	0.000000318722	0.000000319364
	287.10938	0.000000257045	0.000000375008			287.10938	0.000000319585	0.000000320612
	287.35352	0.000000251362	0.000000379024			287.35352	0.000000320447	0.000000322815
	287.59766	0.000000252995	0.000000376575			287.59766	0.000000323185	0.000000322513
	287.8418	0.000000250812	0.000000378562			287.8418	0.000000321368	0.000000323225
	288.08594	0.000000248402	0.000000375375			288.08594	0.000000313822	0.000000330815
	288.33008	0.000000248005	0.000000370129			288.33008	0.000000313618	0.000000328401
	288.57422	0.000000248408	0.000000367807			288.57422	0.000000310548	0.000000323943
	288.81836	0.000000247178	0.000000362154			288.81836	0.000000304557	0.00000032276
	289.0625	0.000000247073	0.000000366336			289.0625	0.000000303027	0.000000320749
	289.30664	0.000000246332	0.000000365951			289.30664	0.00000029716	0.000000324961
	289.55078	0.000000248933	0.00000036181			289.55078	0.000000297142	0.000000326556
	289.79492	0.000000251053	0.000000358206			289.79492	0.00000029735	0.000000325247
	290.03906	0.000000247327	0.000000365212			290.03906	0.000000295288	0.000000324642
	290.2832	0.000000247155	0.000000367533			290.2832	0.00000029054	0.000000321462
	290.52734	0.000000248903	0.000000368657			290.52734	0.000000292242	0.000000316989
	290.77148	0.000000247262	0.000000372043			290.77148	0.00000028865	0.000000320653
	291.01563	0.000000248078	0.000000369549			291.01563	0.000000285902	0.000000324943
	291.25977	0.000000251017	0.000000372301			291.25977	0.000000285433	0.00000032484
	291.50391	0.00000024868	0.000000369969			291.50391	0.000000289493	0.000000328024
	291.74805	0.000000245727	0.000000371751			291.74805	0.000000283833	0.000000324992
	291.99219	0.000000240945	0.000000375911			291.99219	0.000000283002	0.000000327561
	292.23633	0.000000241643	0.000000378904			292.23633	0.000000283867	0.000000325111
	292.48047	0.00000024174	0.000000373858			292.48047	0.00000028284	0.000000330164
	292.72461	0.000000245228	0.000000375631			292.72461	0.000000284182	0.000000327319
	292.96875	0.000000246712	0.000000369196			292.96875	0.000000288642	0.000000331276
	293.21289	0.000000249542	0.000000368401			293.21289	0.000000291393	0.000000322822
	293.45703	0.000000249783	0.000000372489			293.45703	0.000000291767	0.000000320456
	293.70117	0.000000253215	0.000000368074			293.70117	0.000000292372	0.000000315951
	293.94531	0.000000252977	0.000000364644			293.94531	0.00000029238	0.000000311772
	294.18945	0.000000254762	0.000000361612			294.18945	0.000000295822	0.000000309322
	294.43359	0.000000255627	0.000000360719			294.43359	0.000000292325	0.000000303921
	294.67773	0.000000257108	0.000000359871			294.67773	0.00000029723	0.000000305837
	294.92188	0.0000002591	0.000000361996			294.92188	0.000000296455	0.000000307924
	295.16602	0.000000260175	0.000000361803			295.16602	0.00000029837	0.000000311319
	295.41016	0.000000264772	0.000000358283			295.41016	0.000000299025	0.000000312835
	295.6543	0.000000264807	0.000000357761			295.6543	0.00000029906	0.000000319146
	295.89844	0.000000264108	0.000000355731			295.89844	0.000000302803	0.000000325854
	296.14258	0.000000264147	0.000000355022			296.14258	0.000000300982	0.000000325585
	296.38672	0.000000265677	0.00000035999			296.38672	0.000000307208	0.000000331846
	296.63086	0.000000263758	0.000000361361			296.63086	0.00000030998	0.000000334904
	296.875	0.000000261873	0.000000366285			296.875	0.000000312333	0.000000338812
	297.11914	0.000000263942	0.000000371371			297.11914	0.000000324933	0.000000341517
	297.36328	0.000000262265	0.000000371224			297.36328	0.000000325933	0.000000338944
	297.60742	0.000000264842	0.000000377558			297.60742	0.000000329483	0.000000343826
	297.85156	0.000000263795	0.000000384628			297.85156	0.000000333903	0.000000351081
	298.0957	0.000000268048	0.000000387361			298.0957	0.000000333838	0.00000035331
	298.33984	0.000000274	0.000000391057			298.33984	0.000000333	0.000000363238
	298.58398	0.000000285705	0.000000413632			298.58398	0.000000342322	0.000000366047
	298.82813	0.000000294413	0.000000423867			298.82813	0.000000354767	0.000000377219
	299.07227	0.000000318455	0.00000045524			299.07227	0.000000374947	0.000000421574
	299.31641	0.000000331177	0.000000465018			299.31641	0.000000390578	0.000000435375
	299.56055	0.00000033183	0.000000461404			299.56055	0.000000383665	0.00000044289
	299.80469	0.000000336615	0.000000460969			299.80469	0.000000390237	0.000000447578
	300.04883	0.000000333097	0.000000457526			300.04883	0.000000386877	0.000000441779
	300.29297	0.000000332447	0.000000454071			300.29297	0.00000038689	0.000000434087
	300.53711	0.000000329273	0.000000453454			300.53711	0.000000384585	0.000000428858
	300.78125	0.000000330212	0.000000445771			300.78125	0.000000376303	0.000000422965
	301.02539	0.000000318948	0.000000423026			301.02539	0.0000003632	0.00000041311
	301.26953	0.00000030669	0.000000404574			301.26953	0.000000347355	0.000000384554
	301.51367	0.000000280963	0.000000376871			301.51367	0.000000325365	0.000000349443
	301.75781	0.000000272597	0.000000377876			301.75781	0.00000031527	0.000000336047
	302.00195	0.00000026587	0.000000374407			302.00195	0.000000303535	0.00000032635
	302.24609	0.00000026217	0.000000377285			302.24609	0.000000301855	0.000000326676
	302.49023	0.000000259475	0.000000375265			302.49023	0.00000029885	0.000000324835
	302.73438	0.000000257402	0.000000365303			302.73438	0.000000294332	0.00000033156
	302.97852	0.000000256935	0.000000358853			302.97852	0.000000292727	0.000000330392
	303.22266	0.000000253493	0.000000363104			303.22266	0.000000294438	0.000000328297
	303.4668	0.000000251485	0.000000367194			303.4668	0.000000294797	0.000000325296
	303.71094	0.000000252457	0.000000358003			303.71094	0.000000291728	0.000000326392
	303.95508	0.000000257038	0.000000358635			303.95508	0.000000290463	0.00000032869
	304.19922	0.00000025329	0.000000357161			304.19922	0.000000285628	0.000000332601
	304.44336	0.000000251037	0.00000035644			304.44336	0.00000028638	0.000000335968
	304.6875	0.000000250712	0.000000350985			304.6875	0.00000028545	0.000000332379
	304.93164	0.000000249845	0.000000352449			304.93164	0.000000287298	0.000000326458
	305.17578	0.00000024905	0.000000357269			305.17578	0.000000290348	0.000000329463
	305.41992	0.000000246707	0.000000357082			305.41992	0.00000028985	0.000000327857
	305.66406	0.0000002497	0.000000356643			305.66406	0.0000002872	0.000000330267
	305.9082	0.00000025144	0.000000347049			305.9082	0.000000284265	0.000000330389
	306.15234	0.000000251035	0.000000344463			306.15234	0.000000287602	0.000000328921
	306.39648	0.000000247358	0.000000343315			306.39648	0.000000291782	0.000000325444
	306.64063	0.000000250113	0.000000352975			306.64063	0.000000295568	0.000000325458
	306.88477	0.000000253858	0.000000352522			306.88477	0.00000029579	0.000000318397
	307.12891	0.000000254312	0.000000349858			307.12891	0.00000029515	0.000000322368
	307.37305	0.000000246795	0.000000345799			307.37305	0.000000287277	0.000000320643
	307.61719	0.00000024766	0.000000345106			307.61719	0.000000290435	0.000000312379
	307.86133	0.000000245617	0.000000339563			307.86133	0.000000288385	0.000000311828
	308.10547	0.000000241118	0.000000341096			308.10547	0.00000028843	0.000000311222
	308.34961	0.000000241747	0.000000346687			308.34961	0.00000028797	0.000000310287
	308.59375	0.00000024613	0.000000350768			308.59375	0.000000287845	0.000000314703
	308.83789	0.000000247687	0.000000346072			308.83789	0.000000286928	0.000000312644
	309.08203	0.000000247107	0.000000350849			309.08203	0.000000284927	0.000000314011
	309.32617	0.00000024749	0.000000346476			309.32617	0.000000283422	0.00000031916
	309.57031	0.000000249493	0.000000344421			309.57031	0.000000283698	0.000000319665
	309.81445	0.00000025638	0.000000345431			309.81445	0.000000287132	0.000000316082
	310.05859	0.000000257842	0.000000342444			310.05859	0.000000285407	0.000000316235
	310.30273	0.000000260248	0.000000342442			310.30273	0.000000285502	0.000000322078
	310.54688	0.000000259642	0.000000339704			310.54688	0.00000029085	0.00000032161
	310.79102	0.000000257387	0.000000336489			310.79102	0.000000289377	0.000000320558
	311.03516	0.000000255973	0.000000333778			311.03516	0.000000285963	0.000000320547
	311.2793	0.000000261457	0.00000033269			311.2793	0.000000286848	0.00000031821
	311.52344	0.000000262318	0.000000333264			311.52344	0.000000287423	0.000000321224
	311.76758	0.000000264868	0.000000338657			311.76758	0.00000028871	0.000000319696
	312.01172	0.000000259657	0.00000033954			312.01172	0.000000288963	0.000000318662
	312.25586	0.000000258593	0.000000340728			312.25586	0.000000290192	0.000000321767
	312.5	0.000000258485	0.000000339011			312.5	0.00000029476	0.000000317647
	312.74414	0.000000258545	0.000000340267			312.74414	0.000000296703	0.00000031654
	312.98828	0.000000258218	0.000000344242			312.98828	0.000000295388	0.0000003135
	313.23242	0.000000253423	0.000000344399			313.23242	0.000000296132	0.000000318762
	313.47656	0.000000253238	0.000000348764			313.47656	0.000000295995	0.000000322322
	313.7207	0.000000250865	0.000000348472			313.7207	0.000000295937	0.000000320401
	313.96484	0.000000252068	0.000000348686			313.96484	0.000000295225	0.000000316751
	314.20898	0.000000253802	0.000000344593			314.20898	0.00000029198	0.000000319111
	314.45313	0.00000025653	0.000000347612			314.45313	0.00000029383	0.000000325369
	314.69727	0.000000252787	0.000000352053			314.69727	0.00000029266	0.000000326206
	314.94141	0.000000249962	0.000000350287			314.94141	0.000000287512	0.000000326412
	315.18555	0.000000246705	0.000000340471			315.18555	0.000000291685	0.000000325929
	315.42969	0.000000245865	0.000000343539			315.42969	0.000000288772	0.000000321789
	315.67383	0.000000243658	0.000000350385			315.67383	0.000000294572	0.000000318778
	315.91797	0.000000243118	0.000000351835			315.91797	0.000000291778	0.000000319915
	316.16211	0.000000243433	0.000000349787			316.16211	0.000000290523	0.0000003168
	316.40625	0.000000241797	0.000000355628			316.40625	0.000000290132	0.000000316335
	316.65039	0.000000238525	0.000000353522			316.65039	0.000000287102	0.000000313218
	316.89453	0.000000239007	0.000000358157			316.89453	0.00000028581	0.000000316439
	317.13867	0.00000024051	0.00000035665			317.13867	0.000000282707	0.000000315275
	317.38281	0.000000241053	0.000000361113			317.38281	0.000000284052	0.000000315854
	317.62695	0.000000241868	0.000000366892			317.62695	0.000000279073	0.000000313987
	317.87109	0.000000242437	0.000000362401			317.87109	0.000000287287	0.000000316682
	318.11523	0.000000244345	0.000000361056			318.11523	0.000000284865	0.000000317907
	318.35938	0.000000245982	0.000000352804			318.35938	0.000000289472	0.000000317118
	318.60352	0.000000250135	0.000000355506			318.60352	0.0000002875	0.000000315399
	318.84766	0.000000250273	0.000000355001			318.84766	0.000000288332	0.000000315383
	319.0918	0.000000251538	0.000000350736			319.0918	0.000000288952	0.000000314968
	319.33594	0.000000254828	0.000000349833			319.33594	0.000000291248	0.000000311811
	319.58008	0.000000253545	0.000000356711			319.58008	0.00000029322	0.000000312007
	319.82422	0.000000253285	0.000000356897			319.82422	0.000000290967	0.000000311221
	320.06836	0.000000256663	0.000000352351			320.06836	0.000000293803	0.00000031244
	320.3125	0.0000002577	0.000000357235			320.3125	0.000000290723	0.000000313747
	320.55664	0.000000260172	0.000000357322			320.55664	0.0000002929	0.000000314642
	320.80078	0.000000255475	0.000000357671			320.80078	0.00000029808	0.000000315811
	321.04492	0.000000255118	0.000000354132			321.04492	0.000000296788	0.000000320086
	321.28906	0.000000253677	0.000000350951			321.28906	0.000000298997	0.000000322233
	321.5332	0.000000252932	0.000000355432			321.5332	0.000000301583	0.000000317815
	321.77734	0.00000024758	0.000000354106			321.77734	0.000000299842	0.00000031781
	322.02148	0.000000249123	0.000000353033			322.02148	0.000000300915	0.000000318519
	322.26563	0.000000249012	0.000000347229			322.26563	0.0000003032	0.000000319986
	322.50977	0.000000245955	0.000000351411			322.50977	0.00000030291	0.000000319047
	322.75391	0.000000241367	0.000000346474			322.75391	0.000000302708	0.000000320592
	322.99805	0.00000024368	0.000000345347			322.99805	0.000000296642	0.000000317356
	323.24219	0.000000245387	0.000000345592			323.24219	0.000000297412	0.000000320182
	323.48633	0.000000241562	0.000000341604			323.48633	0.000000297663	0.000000315271
	323.73047	0.000000241672	0.000000342535			323.73047	0.000000300047	0.000000317993
	323.97461	0.000000245205	0.000000345085			323.97461	0.000000304042	0.000000321939
	324.21875	0.00000024958	0.000000353207			324.21875	0.000000301005	0.000000319694
	324.46289	0.000000250528	0.000000351778			324.46289	0.000000302238	0.000000320628
	324.70703	0.000000255697	0.000000347489			324.70703	0.000000297682	0.000000319871
	324.95117	0.000000259623	0.000000346535			324.95117	0.000000293635	0.000000321618
	325.19531	0.000000257623	0.000000344175			325.19531	0.0000002931	0.00000031339
	325.43945	0.000000255732	0.000000343993			325.43945	0.000000289863	0.000000307261
	325.68359	0.000000258497	0.000000344272			325.68359	0.000000287322	0.000000303492
	325.92773	0.000000255977	0.000000344032			325.92773	0.000000285045	0.000000306788
	326.17188	0.000000257418	0.000000340281			326.17188	0.000000285277	0.000000305379
	326.41602	0.000000255043	0.000000338839			326.41602	0.000000285435	0.000000302714
	326.66016	0.000000258578	0.000000334532			326.66016	0.00000028671	0.000000302531
	326.9043	0.000000253347	0.000000336146			326.9043	0.000000286068	0.000000300168
	327.14844	0.000000246612	0.000000333553			327.14844	0.000000290318	0.00000030006
	327.39258	0.000000247112	0.000000333889			327.39258	0.000000290445	0.000000298332
	327.63672	0.000000247557	0.000000336242			327.63672	0.000000285005	0.000000304686
	327.88086	0.000000243463	0.000000345125			327.88086	0.00000028443	0.000000309461
	328.125	0.000000243478	0.000000343596			328.125	0.000000284232	0.000000306839
	328.36914	0.000000245913	0.000000342756			328.36914	0.000000286103	0.000000308704
	328.61328	0.000000246925	0.000000342014			328.61328	0.000000284968	0.000000308108
	328.85742	0.000000251055	0.000000349181			328.85742	0.000000282155	0.000000310271
	329.10156	0.000000250968	0.000000350847			329.10156	0.000000283888	0.000000312243
	329.3457	0.000000252957	0.000000350913			329.3457	0.000000281345	0.000000312869
	329.58984	0.000000253547	0.000000356414			329.58984	0.000000280697	0.000000312233
	329.83398	0.000000255575	0.000000353344			329.83398	0.00000028164	0.000000313268
	330.07813	0.000000258013	0.00000034989			330.07813	0.000000290058	0.000000313333
	330.32227	0.000000256033	0.000000345321			330.32227	0.000000293378	0.000000310292
	330.56641	0.00000025246	0.000000348989			330.56641	0.000000291342	0.000000307686
	330.81055	0.000000250517	0.000000357142			330.81055	0.000000289573	0.000000306964
	331.05469	0.000000249527	0.000000352024			331.05469	0.000000293967	0.000000309632
	331.29883	0.000000252183	0.000000346071			331.29883	0.000000288553	0.000000309856
	331.54297	0.000000248645	0.000000346004			331.54297	0.000000285507	0.000000305835
	331.78711	0.000000249645	0.000000344824			331.78711	0.000000289235	0.000000304493
	332.03125	0.000000246692	0.000000344233			332.03125	0.000000289762	0.000000304183
	332.27539	0.000000246462	0.000000345214			332.27539	0.000000294445	0.000000302326
	332.51953	0.000000242532	0.000000352282			332.51953	0.000000290552	0.000000307136
	332.76367	0.000000243253	0.000000357339			332.76367	0.00000029372	0.000000305744
	333.00781	0.000000244325	0.000000353629			333.00781	0.000000294417	0.000000311071
	333.25195	0.000000248173	0.000000358289			333.25195	0.000000295545	0.000000307669
	333.49609	0.000000246782	0.000000361963			333.49609	0.000000293135	0.000000308774
	333.74023	0.000000249348	0.000000363928			333.74023	0.000000291172	0.00000031149
	333.98438	0.000000251992	0.000000362124			333.98438	0.000000290013	0.000000311831
	334.22852	0.00000025094	0.000000366001			334.22852	0.000000290287	0.000000319175
	334.47266	0.000000248385	0.000000364828			334.47266	0.00000029112	0.000000315431
	334.7168	0.000000249273	0.000000360632			334.7168	0.000000288792	0.000000309997
	334.96094	0.000000247122	0.000000358272			334.96094	0.000000286395	0.000000310075
	335.20508	0.000000246265	0.000000356817			335.20508	0.000000286183	0.000000312144
	335.44922	0.00000024582	0.000000353706			335.44922	0.000000288995	0.000000312204
	335.69336	0.000000241977	0.00000035144			335.69336	0.000000286373	0.000000315215
	335.9375	0.000000240788	0.000000350292			335.9375	0.000000285077	0.000000316244
	336.18164	0.000000241595	0.000000345103			336.18164	0.000000288217	0.000000316053
	336.42578	0.000000245002	0.000000348337			336.42578	0.000000286993	0.000000320289
	336.66992	0.000000241795	0.000000347986			336.66992	0.000000284222	0.000000315262
	336.91406	0.000000248148	0.00000034606			336.91406	0.00000028448	0.000000319753
	337.1582	0.000000248743	0.0000003425			337.1582	0.00000028867	0.000000318008
	337.40234	0.000000252282	0.000000350358			337.40234	0.000000290885	0.000000317615
	337.64648	0.000000249582	0.00000034719			337.64648	0.000000294108	0.000000313874
	337.89063	0.000000250303	0.000000353803			337.89063	0.000000292208	0.000000315072
	338.13477	0.00000024929	0.000000350649			338.13477	0.00000029451	0.000000310224
	338.37891	0.000000251683	0.000000347553			338.37891	0.000000293515	0.000000303578
	338.62305	0.000000251997	0.000000352803			338.62305	0.000000290673	0.000000304547
	338.86719	0.00000025163	0.000000349153			338.86719	0.000000290308	0.000000302226
	339.11133	0.000000248532	0.000000346768			339.11133	0.00000028766	0.0000003019
	339.35547	0.000000251065	0.000000353799			339.35547	0.000000283703	0.000000304889
	339.59961	0.000000248627	0.000000352557			339.59961	0.00000027978	0.000000304506
	339.84375	0.00000025097	0.000000345696			339.84375	0.000000280417	0.000000305004
	340.08789	0.000000252513	0.000000344414			340.08789	0.000000276823	0.000000302968
	340.33203	0.000000252097	0.000000341903			340.33203	0.00000027778	0.000000295086
	340.57617	0.00000024936	0.000000344092			340.57617	0.00000027457	0.000000296615
	340.82031	0.000000250925	0.000000344571			340.82031	0.000000279155	0.000000300535
	341.06445	0.000000250642	0.000000341561			341.06445	0.000000279602	0.000000301136
	341.30859	0.000000252005	0.000000336842			341.30859	0.00000027833	0.000000300208
	341.55273	0.000000252707	0.000000335197			341.55273	0.000000281272	0.000000299071
	341.79688	0.000000251685	0.000000329799			341.79688	0.000000283193	0.000000303906
	342.04102	0.000000253422	0.000000327903			342.04102	0.000000284337	0.000000301781
	342.28516	0.000000255767	0.000000341513			342.28516	0.00000029169	0.000000307304
	342.5293	0.000000267062	0.000000345264			342.5293	0.000000300128	0.000000314454
	342.77344	0.000000268632	0.000000351424			342.77344	0.000000308378	0.000000320015
	343.01758	0.000000272868	0.0000003507			343.01758	0.000000313822	0.000000322208
	343.26172	0.0000002746	0.000000351042			343.26172	0.000000316725	0.000000321112
	343.50586	0.000000277053	0.000000354631			343.50586	0.0000003156	0.000000326035
	343.75	0.00000027983	0.000000352789			343.75	0.000000318907	0.000000333837
	343.99414	0.000000283833	0.000000361275			343.99414	0.000000318125	0.000000335064
	344.23828	0.000000281748	0.000000360747			344.23828	0.000000321855	0.000000336992
	344.48242	0.000000281262	0.000000369946			344.48242	0.000000320065	0.000000341328
	344.72656	0.000000280507	0.000000366924			344.72656	0.00000031584	0.00000033804
	344.9707	0.000000267808	0.000000363953			344.9707	0.000000305452	0.000000332692
	345.21484	0.000000264248	0.000000364647			345.21484	0.000000301567	0.000000337282
	345.45898	0.000000264392	0.000000362929			345.45898	0.000000300232	0.00000034649
	345.70313	0.000000266717	0.000000359887			345.70313	0.00000030245	0.000000351033
	345.94727	0.000000266107	0.000000362001			345.94727	0.000000305915	0.000000348449
	346.19141	0.000000272313	0.000000366337			346.19141	0.000000310018	0.000000350457
	346.43555	0.000000274115	0.000000367107			346.43555	0.000000314007	0.000000354188
	346.67969	0.000000277277	0.000000382944			346.67969	0.00000031823	0.000000354603
	346.92383	0.000000281467	0.000000387175			346.92383	0.000000324582	0.000000366571
	347.16797	0.000000289648	0.000000388483			347.16797	0.000000331042	0.000000381947
	347.41211	0.00000030016	0.000000401285			347.41211	0.00000034512	0.000000389915
	347.65625	0.00000031346	0.000000420543			347.65625	0.000000356165	0.000000400268
	347.90039	0.000000326805	0.000000431943			347.90039	0.0000003667	0.000000407074
	348.14453	0.000000332232	0.000000445696			348.14453	0.000000379358	0.000000405857
	348.38867	0.000000338898	0.000000460663			348.38867	0.000000391442	0.00000041204
	348.63281	0.000000347848	0.00000047599			348.63281	0.000000408198	0.000000428785
	348.87695	0.000000361492	0.000000488864			348.87695	0.000000419008	0.000000438356
	349.12109	0.000000377838	0.00000049681			349.12109	0.000000434313	0.000000446804
	349.36523	0.00000038265	0.000000511856			349.36523	0.0000004454	0.000000442043
	349.60938	0.000000379328	0.00000051016			349.60938	0.00000044247	0.000000432221
	349.85352	0.000000366598	0.000000502475			349.85352	0.000000434898	0.000000427025
	350.09766	0.000000355758	0.000000489582			350.09766	0.000000422707	0.000000419589
	350.3418	0.000000345462	0.000000479364			350.3418	0.00000041588	0.000000414625
	350.58594	0.00000033899	0.000000466414			350.58594	0.000000397518	0.00000040679
	350.83008	0.000000328713	0.000000447556			350.83008	0.000000382987	0.000000395892
	351.07422	0.000000313123	0.000000421139			351.07422	0.000000360682	0.000000368756
	351.31836	0.000000297755	0.000000401176			351.31836	0.00000034614	0.000000356812
	351.5625	0.000000282057	0.000000369557			351.5625	0.000000323045	0.000000342324
	351.80664	0.000000270392	0.000000357549			351.80664	0.000000311837	0.000000336331
	352.05078	0.000000264638	0.000000349243			352.05078	0.000000309038	0.000000333857
	352.29492	0.000000263035	0.000000339214			352.29492	0.000000299065	0.000000329207
	352.53906	0.000000259307	0.000000337939			352.53906	0.00000029347	0.000000321708
	352.7832	0.000000254048	0.000000337196			352.7832	0.000000290127	0.00000032051
	353.02734	0.000000248103	0.000000333551			353.02734	0.000000290865	0.000000317693
	353.27148	0.000000246748	0.00000033854			353.27148	0.000000294445	0.000000316512
	353.51563	0.000000249398	0.000000338503			353.51563	0.00000029245	0.000000314008
	353.75977	0.00000025055	0.00000034129			353.75977	0.000000289515	0.000000308699
	354.00391	0.000000251643	0.000000345165			354.00391	0.000000286063	0.000000310011
	354.24805	0.000000253437	0.0000003418			354.24805	0.000000284278	0.000000302262
	354.49219	0.000000253898	0.000000344738			354.49219	0.000000284928	0.000000302783
	354.73633	0.000000250127	0.000000347226			354.73633	0.000000286998	0.000000302385
	354.98047	0.000000253115	0.000000348628			354.98047	0.000000285907	0.000000301362
	355.22461	0.00000025469	0.000000352776			355.22461	0.000000286405	0.000000299593
	355.46875	0.000000253377	0.000000348437			355.46875	0.000000288155	0.000000300806
	355.71289	0.000000254657	0.000000349108			355.71289	0.000000286153	0.000000301703
	355.95703	0.000000251318	0.000000351519			355.95703	0.000000289023	0.000000304311
	356.20117	0.00000025093	0.000000347936			356.20117	0.00000028463	0.000000306986
	356.44531	0.00000024742	0.000000344397			356.44531	0.000000284848	0.000000304088
	356.68945	0.00000025087	0.000000339228			356.68945	0.000000291917	0.000000304364
	356.93359	0.00000024875	0.000000341615			356.93359	0.000000292942	0.000000305704
	357.17773	0.000000250235	0.000000339149			357.17773	0.000000292967	0.000000303701
	357.42188	0.000000249053	0.00000034359			357.42188	0.000000293318	0.000000306062
	357.66602	0.000000249652	0.000000336894			357.66602	0.000000288968	0.000000303343
	357.91016	0.00000024944	0.000000339311			357.91016	0.000000289048	0.000000303524
	358.1543	0.000000249867	0.000000334079			358.1543	0.000000286305	0.000000300106
	358.39844	0.000000252912	0.000000333562			358.39844	0.00000028447	0.000000296978
	358.64258	0.00000025196	0.000000341501			358.64258	0.000000287092	0.000000293754
	358.88672	0.000000253515	0.00000034294			358.88672	0.000000288945	0.000000295546
	359.13086	0.000000259662	0.000000351097			359.13086	0.000000295107	0.000000317031
	359.375	0.000000260892	0.000000348168			359.375	0.00000029525	0.000000309843
	359.61914	0.000000259475	0.000000344			359.61914	0.000000293482	0.000000312542
	359.86328	0.000000261033	0.000000340067			359.86328	0.000000295975	0.00000031564
	360.10742	0.000000254748	0.000000343314			360.10742	0.000000300942	0.0000003205
	360.35156	0.00000024898	0.000000346347			360.35156	0.000000300118	0.000000321381
	360.5957	0.000000244895	0.000000354512			360.5957	0.000000300535	0.000000317336
	360.83984	0.000000240758	0.000000354686			360.83984	0.000000302357	0.000000322536
	361.08398	0.000000243905	0.00000035706			361.08398	0.000000300493	0.000000323747
	361.32813	0.00000023608	0.000000352883			361.32813	0.000000289265	0.000000311039
	361.57227	0.00000023421	0.00000034746			361.57227	0.00000028734	0.000000303788
	361.81641	0.000000236362	0.000000349644			361.81641	0.000000283385	0.000000305089
	362.06055	0.000000239958	0.00000035859			362.06055	0.00000028665	0.000000303288
	362.30469	0.000000240648	0.000000355654			362.30469	0.00000029214	0.000000298919
	362.54883	0.000000247548	0.000000358517			362.54883	0.000000292593	0.000000298182
	362.79297	0.000000251258	0.000000358853			362.79297	0.00000028855	0.000000300543
	363.03711	0.000000252955	0.000000357576			363.03711	0.000000289108	0.000000302493
	363.28125	0.000000251008	0.000000352161			363.28125	0.000000288292	0.000000300215
	363.52539	0.00000025231	0.000000345317			363.52539	0.000000283685	0.000000301692
	363.76953	0.000000252525	0.000000343249			363.76953	0.000000280243	0.000000304246
	364.01367	0.000000247888	0.000000342785			364.01367	0.000000277577	0.000000306504
	364.25781	0.000000249368	0.000000339221			364.25781	0.000000279513	0.000000302229
	364.50195	0.000000248622	0.00000033939			364.50195	0.000000279987	0.00000029859
	364.74609	0.000000249155	0.000000338179			364.74609	0.000000277122	0.000000299619
	364.99023	0.00000025083	0.000000330681			364.99023	0.000000278363	0.000000297406
	365.23438	0.00000025303	0.000000322099			365.23438	0.000000281415	0.000000298686
	365.47852	0.000000251798	0.000000315317			365.47852	0.000000282175	0.000000298972
	365.72266	0.000000253152	0.000000316518			365.72266	0.000000283657	0.000000299685
	365.9668	0.00000025551	0.00000031514			365.9668	0.000000285498	0.000000297871
	366.21094	0.000000251363	0.000000318014			366.21094	0.000000284705	0.000000296985
	366.45508	0.000000252227	0.000000320635			366.45508	0.00000029091	0.000000298906
	366.69922	0.000000252548	0.000000321972			366.69922	0.000000291517	0.00000030151
	366.94336	0.000000254735	0.000000321057			366.94336	0.000000292423	0.000000301533
	367.1875	0.000000252128	0.000000319258			367.1875	0.00000029185	0.000000303149
	367.43164	0.00000024747	0.000000324156			367.43164	0.000000282842	0.000000299758
	367.67578	0.000000249062	0.000000324508			367.67578	0.000000282213	0.000000304421
	367.91992	0.000000248557	0.000000325149			367.91992	0.000000283027	0.000000303567
	368.16406	0.000000244907	0.000000329247			368.16406	0.000000280017	0.000000298503
	368.4082	0.000000242303	0.00000033519			368.4082	0.000000276183	0.000000296776
	368.65234	0.000000243408	0.000000333575			368.65234	0.000000275608	0.00000029631
	368.89648	0.000000245638	0.000000332492			368.89648	0.000000276915	0.000000299094
	369.14063	0.000000242755	0.000000334636			369.14063	0.000000277338	0.000000298043
	369.38477	0.00000024027	0.000000333447			369.38477	0.00000027456	0.000000299553
	369.62891	0.000000241828	0.000000334828			369.62891	0.000000275165	0.000000295278
	369.87305	0.000000241362	0.000000332535			369.87305	0.000000276832	0.000000294767
	370.11719	0.000000243735	0.000000333665			370.11719	0.000000274673	0.000000291201
	370.36133	0.000000243035	0.000000331908			370.36133	0.000000270923	0.000000295763
	370.60547	0.000000244015	0.000000329778			370.60547	0.000000276703	0.000000291799
	370.84961	0.00000024252	0.000000325867			370.84961	0.000000284235	0.000000292578
	371.09375	0.000000240727	0.000000322708			371.09375	0.000000285718	0.000000291511
	371.33789	0.000000241298	0.000000323093			371.33789	0.00000028086	0.000000297501
	371.58203	0.000000239903	0.000000325436			371.58203	0.000000280838	0.000000301207
	371.82617	0.000000241362	0.000000326896			371.82617	0.000000283837	0.000000297601
	372.07031	0.00000023653	0.000000324182			372.07031	0.000000285102	0.000000298589
	372.31445	0.000000234665	0.000000327022			372.31445	0.000000288415	0.000000297374
	372.55859	0.000000233268	0.000000328433			372.55859	0.000000283277	0.000000300279
	372.80273	0.000000232895	0.00000032956			372.80273	0.000000283272	0.000000298049
	373.04688	0.00000023337	0.000000328196			373.04688	0.000000279638	0.000000299393
	373.29102	0.000000233012	0.000000329672			373.29102	0.000000275292	0.000000294682
	373.53516	0.00000023558	0.000000330131			373.53516	0.000000273165	0.000000292094
	373.7793	0.00000023486	0.000000329611			373.7793	0.000000274805	0.000000291313
	374.02344	0.000000237953	0.00000032631			374.02344	0.000000274837	0.000000291992
	374.26758	0.000000236215	0.000000326503			374.26758	0.000000273738	0.000000294033
	374.51172	0.000000238505	0.000000325164			374.51172	0.000000274855	0.000000290968
	374.75586	0.000000241472	0.00000031954			374.75586	0.000000275988	0.000000291996
	375	0.000000240363	0.000000321137			375	0.000000277868	0.000000286349
	375.24414	0.000000234718	0.000000321379			375.24414	0.000000275068	0.000000286274
	375.48828	0.000000237837	0.000000322547			375.48828	0.000000276448	0.000000285769
	375.73242	0.000000238465	0.00000032034			375.73242	0.000000273385	0.000000285958
	375.97656	0.000000236953	0.000000314163			375.97656	0.000000275735	0.000000287426
	376.2207	0.000000234647	0.000000308625			376.2207	0.000000276683	0.000000284503
	376.46484	0.000000233342	0.000000308586			376.46484	0.000000274843	0.000000285068
	376.70898	0.000000234045	0.000000302908			376.70898	0.00000027154	0.000000288433
	376.95313	0.000000232757	0.000000299201			376.95313	0.000000272073	0.000000290476
	377.19727	0.000000230045	0.000000297592			377.19727	0.000000273093	0.000000285439
	377.44141	0.00000023201	0.000000297429			377.44141	0.000000274223	0.000000285532
	377.68555	0.000000231193	0.000000300164			377.68555	0.000000276245	0.000000287615
	377.92969	0.000000230717	0.000000302407			377.92969	0.000000273742	0.000000287753
	378.17383	0.000000231858	0.000000305064			378.17383	0.000000276358	0.000000289606
	378.41797	0.000000232747	0.000000309211			378.41797	0.000000275395	0.000000288847
	378.66211	0.000000235567	0.000000311547			378.66211	0.000000272463	0.000000291493
	378.90625	0.000000236685	0.000000315422			378.90625	0.00000027596	0.000000288629
	379.15039	0.00000023817	0.000000320778			379.15039	0.000000277678	0.00000028474
	379.39453	0.000000238	0.000000325721			379.39453	0.000000275168	0.000000288464
	379.63867	0.00000023635	0.000000327143			379.63867	0.000000274852	0.000000289421
	379.88281	0.000000235422	0.000000329624			379.88281	0.000000274563	0.000000294789
	380.12695	0.000000237953	0.000000330546			380.12695	0.000000275972	0.000000293992
	380.37109	0.000000237567	0.000000329167			380.37109	0.000000277643	0.000000297597
	380.61523	0.00000023652	0.000000328071			380.61523	0.00000027713	0.000000293079
	380.85938	0.000000236745	0.000000322492			380.85938	0.000000275142	0.000000294633
	381.10352	0.00000023467	0.00000031974			381.10352	0.000000275177	0.000000294656
	381.34766	0.000000233577	0.000000315789			381.34766	0.000000270128	0.000000296307
	381.5918	0.000000234008	0.000000317199			381.5918	0.00000027005	0.00000029435
	381.83594	0.000000237532	0.000000318674			381.83594	0.000000271972	0.000000289165
	382.08008	0.000000238927	0.000000319654			382.08008	0.000000272277	0.000000291031
	382.32422	0.000000238425	0.000000316088			382.32422	0.000000272947	0.000000286829
	382.56836	0.000000237005	0.000000315672			382.56836	0.000000273672	0.000000285824
	382.8125	0.000000235487	0.00000031906			382.8125	0.000000269608	0.000000284426
	383.05664	0.00000023886	0.000000317324			383.05664	0.000000268873	0.000000287807
	383.30078	0.00000024024	0.000000324147			383.30078	0.00000027014	0.000000284489
	383.54492	0.000000239153	0.000000325369			383.54492	0.000000273147	0.000000284358
	383.78906	0.000000241382	0.000000328324			383.78906	0.000000272128	0.000000282897
	384.0332	0.000000237838	0.000000327132			384.0332	0.000000273395	0.000000284353
	384.27734	0.000000239825	0.000000324676			384.27734	0.000000273763	0.000000280164
	384.52148	0.000000235295	0.000000322133			384.52148	0.000000271995	0.000000281004
	384.76563	0.000000233085	0.000000322031			384.76563	0.000000272522	0.00000027705
	385.00977	0.000000232955	0.000000319972			385.00977	0.000000272895	0.000000277064
	385.25391	0.000000233943	0.000000317426			385.25391	0.000000273768	0.000000277353
	385.49805	0.000000230983	0.000000319937			385.49805	0.00000027338	0.000000273046
	385.74219	0.000000228637	0.000000319508			385.74219	0.000000276287	0.000000268988
	385.98633	0.000000230543	0.000000319036			385.98633	0.00000027644	0.000000272564
	386.23047	0.000000232455	0.000000321499			386.23047	0.00000027681	0.000000271561
	386.47461	0.000000233133	0.000000322161			386.47461	0.000000276265	0.000000274006
	386.71875	0.000000235458	0.000000320658			386.71875	0.000000280222	0.000000274961
	386.96289	0.000000236573	0.000000325319			386.96289	0.000000276083	0.000000280919
	387.20703	0.000000240802	0.000000325119			387.20703	0.000000273592	0.000000284408
	387.45117	0.000000239923	0.000000325771			387.45117	0.000000269898	0.000000287574
	387.69531	0.0000002427	0.000000333253			387.69531	0.000000270007	0.000000290328
	387.93945	0.000000246217	0.000000334897			387.93945	0.000000272208	0.000000297739
	388.18359	0.000000247343	0.000000335326			388.18359	0.00000026854	0.000000300558
	388.42773	0.000000244962	0.000000332147			388.42773	0.000000264857	0.000000300775
	388.67188	0.000000243917	0.000000331844			388.67188	0.00000026269	0.000000303461
	388.91602	0.000000242005	0.00000032539			388.91602	0.00000026435	0.000000300874
	389.16016	0.000000244718	0.000000325515			389.16016	0.000000265862	0.000000306251
	389.4043	0.000000245807	0.000000324258			389.4043	0.000000266132	0.000000298785
	389.64844	0.000000243462	0.000000325265			389.64844	0.00000026574	0.000000299063
	389.89258	0.000000243003	0.000000320325			389.89258	0.000000267407	0.000000296286
	390.13672	0.000000241347	0.000000318857			390.13672	0.000000267262	0.000000292882
	390.38086	0.000000239782	0.000000320131			390.38086	0.000000266837	0.000000291517
	390.625	0.000000237463	0.000000318151			390.625	0.000000272015	0.000000293508
	390.86914	0.000000239803	0.000000313561			390.86914	0.000000271432	0.000000291206
	391.11328	0.000000240352	0.000000305851			391.11328	0.000000270012	0.000000285876
	391.35742	0.000000241713	0.000000305663			391.35742	0.000000269453	0.000000285968
	391.60156	0.000000240127	0.000000298447			391.60156	0.000000267407	0.000000283171
	391.8457	0.000000240358	0.000000301203			391.8457	0.000000270268	0.000000284139
	392.08984	0.000000240985	0.000000298733			392.08984	0.000000268963	0.000000287846
	392.33398	0.000000245675	0.000000301817			392.33398	0.000000269197	0.000000285825
	392.57813	0.00000024787	0.000000306			392.57813	0.00000026453	0.000000284672
	392.82227	0.00000025043	0.000000301988			392.82227	0.000000262957	0.000000283154
	393.06641	0.000000246082	0.00000030316			393.06641	0.000000262245	0.000000281906
	393.31055	0.000000244767	0.000000301944			393.31055	0.000000263825	0.000000280844
	393.55469	0.000000242313	0.000000301242			393.55469	0.000000261913	0.000000282701
	393.79883	0.000000238048	0.000000303136			393.79883	0.0000002629	0.000000282772
	394.04297	0.00000023704	0.000000306215			394.04297	0.000000261963	0.000000283761
	394.28711	0.000000236617	0.000000306731			394.28711	0.000000263882	0.000000287451
	394.53125	0.000000237448	0.000000305222			394.53125	0.00000026413	0.000000285593
	394.77539	0.000000237408	0.000000308404			394.77539	0.000000263892	0.000000283403
	395.01953	0.000000236967	0.000000309256			395.01953	0.000000267858	0.00000028446
	395.26367	0.000000239305	0.000000307446			395.26367	0.000000268212	0.000000286949
	395.50781	0.000000241887	0.000000310836			395.50781	0.000000272855	0.000000285224
	395.75195	0.000000242495	0.000000315981			395.75195	0.000000271272	0.000000290911
	395.99609	0.000000241027	0.000000320712			395.99609	0.000000272795	0.000000293422
	396.24023	0.000000239513	0.000000325929			396.24023	0.000000273082	0.000000297528
	396.48438	0.00000023584	0.000000326978			396.48438	0.000000275122	0.00000029625
	396.72852	0.00000023805	0.000000326683			396.72852	0.000000270075	0.000000295464
	396.97266	0.00000023516	0.000000329214			396.97266	0.000000274957	0.00000029739
	397.2168	0.00000023456	0.000000329601			397.2168	0.000000274158	0.000000301446
	397.46094	0.000000235472	0.00000033029			397.46094	0.000000278673	0.000000300779
	397.70508	0.000000236238	0.000000334496			397.70508	0.000000277355	0.000000302156
	397.94922	0.000000235408	0.000000334089			397.94922	0.000000276215	0.000000303097
	398.19336	0.000000237463	0.000000339589			398.19336	0.000000279217	0.000000306219
	398.4375	0.00000024302	0.0000003443			398.4375	0.00000028274	0.000000316279
	398.68164	0.000000253598	0.0000003595			398.68164	0.000000294462	0.000000324312
	398.92578	0.000000265282	0.000000373007			398.92578	0.000000309385	0.000000337135
	399.16992	0.000000277523	0.000000389244			399.16992	0.000000324223	0.000000352207
	399.41406	0.00000028729	0.000000395882			399.41406	0.000000328368	0.000000366736
	399.6582	0.000000286882	0.000000394758			399.6582	0.000000326565	0.000000370303
	399.90234	0.000000290558	0.000000397644			399.90234	0.000000328262	0.000000376382
	400.14648	0.000000290747	0.00000039234			400.14648	0.000000330923	0.000000372682
	400.39063	0.000000290905	0.000000392854			400.39063	0.000000330767	0.000000369725
	400.63477	0.000000291417	0.000000391522			400.63477	0.000000326855	0.000000363307
	400.87891	0.000000284752	0.000000384983			400.87891	0.000000324025	0.00000035029
	401.12305	0.000000276765	0.000000366026			401.12305	0.00000030824	0.000000333774
	401.36719	0.00000026373	0.000000350717			401.36719	0.000000297087	0.000000319776
	401.61133	0.00000025372	0.000000332408			401.61133	0.00000028506	0.000000306861
	401.85547	0.000000249182	0.000000327497			401.85547	0.000000285455	0.000000295617
	402.09961	0.000000242375	0.000000322182			402.09961	0.00000028731	0.000000289512
	402.34375	0.00000023895	0.000000322726			402.34375	0.000000283128	0.000000280479
	402.58789	0.000000236655	0.000000319356			402.58789	0.000000278913	0.000000280847
	402.83203	0.000000234802	0.000000317782			402.83203	0.000000273457	0.000000278769
	403.07617	0.000000235322	0.000000315269			403.07617	0.000000271038	0.00000027999
	403.32031	0.000000231962	0.00000031385			403.32031	0.000000268207	0.000000279693
	403.56445	0.000000233685	0.000000312314			403.56445	0.000000271152	0.000000286068
	403.80859	0.000000230098	0.000000312489			403.80859	0.000000267647	0.000000285289
	404.05273	0.000000231898	0.000000317285			404.05273	0.000000265252	0.000000286647
	404.29688	0.000000233892	0.000000322972			404.29688	0.000000263882	0.000000284899
	404.54102	0.000000236337	0.000000318501			404.54102	0.000000261413	0.000000286253
	404.78516	0.00000023561	0.000000316686			404.78516	0.000000265282	0.000000284349
	405.0293	0.000000235663	0.000000315446			405.0293	0.00000026565	0.000000284397
	405.27344	0.000000236253	0.000000312583			405.27344	0.000000268955	0.000000284482
	405.51758	0.000000236737	0.000000312053			405.51758	0.000000268447	0.000000282204
	405.76172	0.000000236548	0.000000310044			405.76172	0.000000271207	0.000000284235
	406.00586	0.00000024056	0.00000031065			406.00586	0.000000271093	0.000000280304
	406.25	0.000000244813	0.00000031204			406.25	0.00000027153	0.000000281535
	406.49414	0.000000239017	0.000000303086			406.49414	0.000000274582	0.000000284325
	406.73828	0.000000237962	0.000000299701			406.73828	0.0000002732	0.000000285986
	406.98242	0.000000238552	0.00000029806			406.98242	0.00000027301	0.000000283168
	407.22656	0.00000023965	0.000000300693			407.22656	0.00000027625	0.000000283164
	407.4707	0.000000238117	0.000000297006			407.4707	0.000000276678	0.000000280218
	407.71484	0.000000235427	0.000000301271			407.71484	0.000000275707	0.000000279562
	407.95898	0.000000233232	0.000000301526			407.95898	0.000000277245	0.000000282992
	408.20313	0.000000233667	0.000000305236			408.20313	0.000000273	0.000000283126
	408.44727	0.000000231538	0.00000030151			408.44727	0.000000273167	0.000000286176
	408.69141	0.000000231473	0.000000305172			408.69141	0.00000027081	0.000000285053
	408.93555	0.00000023276	0.000000310561			408.93555	0.000000272897	0.000000283
	409.17969	0.000000234143	0.000000311717			409.17969	0.000000270382	0.000000286138
	409.42383	0.000000230237	0.000000305993			409.42383	0.000000269852	0.000000288633
	409.66797	0.000000232447	0.000000305983			409.66797	0.000000268182	0.000000289821
	409.91211	0.00000023298	0.000000302153			409.91211	0.000000269642	0.00000029161
	410.15625	0.000000233528	0.000000302028			410.15625	0.00000026469	0.000000286985
	410.40039	0.000000231892	0.000000295318			410.40039	0.000000262028	0.000000289286
	410.64453	0.000000232592	0.000000296118			410.64453	0.000000261443	0.000000289068
	410.88867	0.00000023164	0.000000296071			410.88867	0.000000260088	0.000000287387
	411.13281	0.000000232495	0.000000299189			411.13281	0.000000262645	0.000000288076
	411.37695	0.000000232783	0.000000300824			411.37695	0.000000261477	0.00000028735
	411.62109	0.000000233572	0.000000303085			411.62109	0.000000262117	0.000000285875
	411.86523	0.00000023561	0.0000003066			411.86523	0.000000263962	0.000000282383
	412.10938	0.000000238435	0.000000306668			412.10938	0.000000264802	0.000000280642
	412.35352	0.00000023975	0.00000030294			412.35352	0.000000269777	0.000000281383
	412.59766	0.000000238658	0.000000310789			412.59766	0.000000275708	0.000000280206
	412.8418	0.000000239862	0.000000302601			412.8418	0.000000275883	0.0000002827
	413.08594	0.000000242028	0.000000297114			413.08594	0.00000027586	0.000000280668
	413.33008	0.000000242912	0.000000298761			413.33008	0.000000274507	0.000000279161
	413.57422	0.000000242455	0.000000297364			413.57422	0.000000274565	0.000000276483
	413.81836	0.000000238562	0.00000029676			413.81836	0.000000275187	0.000000275865
	414.0625	0.000000235743	0.000000295967			414.0625	0.000000271287	0.000000273251
	414.30664	0.000000232603	0.000000296029			414.30664	0.00000027086	0.000000270528
	414.55078	0.000000231238	0.000000296899			414.55078	0.0000002661	0.000000269882
	414.79492	0.000000226588	0.000000297594			414.79492	0.000000264485	0.000000272637
	415.03906	0.000000230057	0.000000296808			415.03906	0.000000264627	0.000000270333
	415.2832	0.000000231363	0.000000303012			415.2832	0.000000267967	0.000000270256
	415.52734	0.00000023175	0.000000303344			415.52734	0.000000269697	0.000000274579
	415.77148	0.000000236525	0.000000303432			415.77148	0.000000266735	0.000000276247
	416.01563	0.000000237773	0.000000301433			416.01563	0.000000265955	0.000000275208
	416.25977	0.00000023711	0.000000295093			416.25977	0.000000268152	0.000000276992
	416.50391	0.000000235455	0.000000292253			416.50391	0.000000265323	0.000000277226
	416.74805	0.000000236197	0.000000290365			416.74805	0.000000264982	0.000000274129
	416.99219	0.000000237278	0.0000002909			416.99219	0.000000266082	0.000000272869
	417.23633	0.000000240738	0.000000287275			417.23633	0.000000270195	0.000000267442
	417.48047	0.00000023958	0.000000286282			417.48047	0.000000265428	0.000000266325
	417.72461	0.000000237562	0.000000287354			417.72461	0.000000265397	0.000000263207
	417.96875	0.000000236462	0.000000284975			417.96875	0.000000263158	0.000000264522
	418.21289	0.000000233737	0.000000284975			418.21289	0.000000267045	0.000000262412
	418.45703	0.000000236207	0.000000281312			418.45703	0.000000264618	0.000000264857
	418.70117	0.000000235633	0.000000285119			418.70117	0.000000261318	0.000000266768
	418.94531	0.000000243537	0.000000293556			418.94531	0.000000270753	0.000000278361
	419.18945	0.000000253317	0.000000306122			419.18945	0.000000283585	0.000000293625
	419.43359	0.00000025401	0.000000309462			419.43359	0.000000288908	0.000000296987
	419.67773	0.000000253922	0.000000314922			419.67773	0.00000028426	0.000000298632
	419.92188	0.000000255612	0.000000315685			419.92188	0.000000287397	0.000000302672
	420.16602	0.000000254935	0.000000314483			420.16602	0.000000285913	0.000000304199
	420.41016	0.00000025154	0.000000314657			420.41016	0.000000291312	0.000000302404
	420.6543	0.000000253393	0.000000316407			420.6543	0.00000029409	0.000000303351
	420.89844	0.000000252232	0.000000321225			420.89844	0.000000297038	0.000000303376
	421.14258	0.000000253235	0.000000319815			421.14258	0.000000298677	0.000000296979
	421.38672	0.000000242555	0.000000310419			421.38672	0.000000276967	0.000000280015
	421.63086	0.000000239437	0.000000307188			421.63086	0.000000269078	0.000000272117
	421.875	0.00000023673	0.000000303524			421.875	0.000000268872	0.000000272468
	422.11914	0.000000233045	0.000000303432			422.11914	0.000000273028	0.000000274469
	422.36328	0.000000226442	0.000000303899			422.36328	0.000000271182	0.000000273383
	422.60742	0.000000226237	0.000000304146			422.60742	0.000000273053	0.000000273231
	422.85156	0.000000224057	0.000000305286			422.85156	0.000000271993	0.000000274367
	423.0957	0.00000022604	0.000000307114			423.0957	0.000000265865	0.00000027044
	423.33984	0.000000224128	0.000000306478			423.33984	0.000000265895	0.000000268294
	423.58398	0.000000225328	0.000000306533			423.58398	0.000000267523	0.000000272106
	423.82813	0.00000022866	0.00000032156			423.82813	0.000000271428	0.000000279292
	424.07227	0.000000230562	0.000000323194			424.07227	0.000000273355	0.000000285537
	424.31641	0.000000231617	0.000000326135			424.31641	0.00000027015	0.000000284426
	424.56055	0.000000232473	0.000000327042			424.56055	0.000000271668	0.000000284996
	424.80469	0.000000238663	0.000000328261			424.80469	0.000000268172	0.000000282951
	425.04883	0.000000237805	0.00000032799			425.04883	0.000000267377	0.000000283782
	425.29297	0.000000235405	0.000000321596			425.29297	0.000000262485	0.000000285722
	425.53711	0.000000234643	0.000000323857			425.53711	0.000000264265	0.000000286564
	425.78125	0.000000235993	0.000000323094			425.78125	0.000000262945	0.000000283739
	426.02539	0.000000234617	0.000000316603			426.02539	0.000000262695	0.000000275483
	426.26953	0.00000023276	0.000000308026			426.26953	0.000000256435	0.000000268196
	426.51367	0.000000232655	0.000000301976			426.51367	0.00000025373	0.000000266042
	426.75781	0.000000233637	0.000000299882			426.75781	0.000000250722	0.000000266779
	427.00195	0.000000233547	0.000000301392			427.00195	0.000000252968	0.000000264492
	427.24609	0.0000002346	0.000000301489			427.24609	0.000000253415	0.000000265549
	427.49023	0.000000233825	0.000000300636			427.49023	0.000000258875	0.000000268011
	427.73438	0.000000234298	0.000000302668			427.73438	0.000000255347	0.000000270078
	427.97852	0.00000023376	0.000000301606			427.97852	0.00000025876	0.000000273036
	428.22266	0.000000231268	0.000000302631			428.22266	0.000000259687	0.00000027545
	428.4668	0.000000227858	0.000000302017			428.4668	0.000000259575	0.000000279857
	428.71094	0.00000022348	0.000000300218			428.71094	0.000000259802	0.000000279062
	428.95508	0.000000221437	0.000000296829			428.95508	0.00000026224	0.000000278375
	429.19922	0.000000225083	0.000000301897			429.19922	0.000000264345	0.000000278146
	429.44336	0.000000223943	0.000000302647			429.44336	0.000000263477	0.00000028249
	429.6875	0.000000223775	0.000000306936			429.6875	0.00000026466	0.000000279779
	429.93164	0.000000224563	0.000000307051			429.93164	0.000000263778	0.000000279292
	430.17578	0.000000229192	0.000000302074			430.17578	0.000000265482	0.000000274646
	430.41992	0.000000230558	0.000000296001			430.41992	0.00000025962	0.000000270415
	430.66406	0.00000023562	0.000000298599			430.66406	0.000000260442	0.000000273143
	430.9082	0.000000242293	0.000000294929			430.9082	0.00000026159	0.000000275435
	431.15234	0.00000024308	0.000000295985			431.15234	0.000000259092	0.000000275961
	431.39648	0.000000241498	0.000000297758			431.39648	0.000000255242	0.000000280731
	431.64063	0.000000241465	0.000000293907			431.64063	0.000000255272	0.000000280771
	431.88477	0.000000246988	0.000000287199			431.88477	0.000000257267	0.000000283088
	432.12891	0.000000248163	0.000000288886			432.12891	0.000000256262	0.000000282786
	432.37305	0.000000244255	0.000000298006			432.37305	0.000000257228	0.000000284029
	432.61719	0.00000024151	0.000000302921			432.61719	0.000000254972	0.000000286369
	432.86133	0.000000239127	0.000000303317			432.86133	0.00000025623	0.000000288064
	433.10547	0.000000238105	0.000000300486			433.10547	0.000000257882	0.000000287929
	433.34961	0.000000234822	0.000000304872			433.34961	0.000000256428	0.000000285481
	433.59375	0.000000229432	0.00000030284			433.59375	0.000000251448	0.000000288074
	433.83789	0.000000225557	0.000000301358			433.83789	0.000000252065	0.000000288499
	434.08203	0.000000225498	0.000000298371			434.08203	0.00000025015	0.000000288689
	434.32617	0.000000229663	0.000000296306			434.32617	0.000000249517	0.000000285081
	434.57031	0.000000227367	0.000000291221			434.57031	0.000000250905	0.000000288743
	434.81445	0.000000227183	0.000000284454			434.81445	0.000000248902	0.000000290621
	435.05859	0.000000226133	0.000000287161			435.05859	0.000000247558	0.000000290517
	435.30273	0.000000224903	0.000000289917			435.30273	0.000000248513	0.000000290771
	435.54688	0.000000225067	0.000000293262			435.54688	0.000000248088	0.000000286864
	435.79102	0.000000226475	0.00000029536			435.79102	0.000000255395	0.000000285719
	436.03516	0.00000022798	0.00000029899			436.03516	0.000000258292	0.000000288828
	436.2793	0.000000233653	0.000000303797			436.2793	0.00000026089	0.000000287536
	436.52344	0.000000234138	0.000000310457			436.52344	0.000000260847	0.000000290611
	436.76758	0.000000232385	0.000000310967			436.76758	0.000000263848	0.000000291817
	437.01172	0.00000023172	0.000000307219			437.01172	0.00000026496	0.000000286582
	437.25586	0.00000023027	0.000000304582			437.25586	0.000000265207	0.000000286124
	437.5	0.000000231525	0.00000030444			437.5	0.000000266137	0.000000282939
	437.74414	0.000000232563	0.000000300443			437.74414	0.000000266195	0.000000286604
	437.98828	0.000000230152	0.000000305921			437.98828	0.000000268043	0.000000282501
	438.23242	0.000000228253	0.000000308579			438.23242	0.000000266117	0.000000284242
	438.47656	0.00000022573	0.000000308922			438.47656	0.000000265152	0.000000278176
	438.7207	0.000000225263	0.000000304881			438.7207	0.00000026858	0.000000278303
	438.96484	0.000000222985	0.000000304825			438.96484	0.000000271578	0.000000277544
	439.20898	0.000000222815	0.000000305149			439.20898	0.00000027105	0.000000275756
	439.45313	0.00000022544	0.000000312607			439.45313	0.000000267913	0.000000278103
	439.69727	0.00000023005	0.000000311915			439.69727	0.000000268923	0.000000278419
	439.94141	0.000000231268	0.000000312931			439.94141	0.000000267703	0.000000280525
	440.18555	0.000000231093	0.000000313303			440.18555	0.000000270503	0.000000278837
	440.42969	0.00000023603	0.000000311269			440.42969	0.000000268373	0.000000276787
	440.67383	0.00000023952	0.000000307053			440.67383	0.000000265192	0.000000276743
	440.91797	0.000000242625	0.000000309317			440.91797	0.000000267873	0.000000276893
	441.16211	0.000000243952	0.000000309594			441.16211	0.00000026529	0.000000275021
	441.40625	0.000000243287	0.000000309512			441.40625	0.000000265275	0.000000270961
	441.65039	0.000000244347	0.000000306879			441.65039	0.000000269725	0.000000274594
	441.89453	0.000000243537	0.000000305181			441.89453	0.000000270607	0.000000276199
	442.13867	0.000000240543	0.000000309379			442.13867	0.000000270427	0.000000277383
	442.38281	0.000000242957	0.000000306351			442.38281	0.00000026936	0.000000276964
	442.62695	0.000000242008	0.000000302261			442.62695	0.000000267647	0.000000274196
	442.87109	0.00000023913	0.000000305958			442.87109	0.000000272642	0.000000275264
	443.11523	0.000000236425	0.000000303336			443.11523	0.000000272778	0.000000279075
	443.35938	0.00000023532	0.000000304732			443.35938	0.000000272217	0.000000286193
	443.60352	0.000000238403	0.00000030415			443.60352	0.000000273792	0.000000285129
	443.84766	0.000000241377	0.000000308867			443.84766	0.000000277088	0.000000286297
	444.0918	0.000000244488	0.000000307815			444.0918	0.000000274047	0.000000284596
	444.33594	0.00000024564	0.000000306979			444.33594	0.000000278663	0.000000287428
	444.58008	0.000000246202	0.000000308168			444.58008	0.000000284265	0.000000285543
	444.82422	0.000000242608	0.000000307862			444.82422	0.000000287815	0.000000287387
	445.06836	0.000000241307	0.000000308988			445.06836	0.00000029217	0.000000287696
	445.3125	0.000000246438	0.000000310678			445.3125	0.000000291727	0.000000286183
	445.55664	0.000000252763	0.000000312024			445.55664	0.000000299423	0.00000028954
	445.80078	0.00000025397	0.000000314407			445.80078	0.00000030177	0.000000286092
	446.04492	0.00000025681	0.000000314499			446.04492	0.00000030572	0.000000291087
	446.28906	0.000000261638	0.000000314718			446.28906	0.000000312752	0.000000297965
	446.5332	0.000000266967	0.000000318414			446.5332	0.000000316628	0.000000301731
	446.77734	0.000000270515	0.000000325938			446.77734	0.000000315633	0.000000307469
	447.02148	0.000000273548	0.000000335161			447.02148	0.000000325585	0.0000003149
	447.26563	0.00000028048	0.000000342046			447.26563	0.000000331453	0.000000321653
	447.50977	0.000000287505	0.000000354051			447.50977	0.000000341182	0.000000325517
	447.75391	0.000000290585	0.000000358187			447.75391	0.000000351532	0.000000335537
	447.99805	0.000000294132	0.000000372243			447.99805	0.000000353647	0.000000342808
	448.24219	0.00000030862	0.000000383842			448.24219	0.00000036272	0.000000351494
	448.48633	0.000000318637	0.000000397032			448.48633	0.000000369703	0.000000364446
	448.73047	0.00000032937	0.000000409265			448.73047	0.000000379738	0.000000375778
	448.97461	0.000000338498	0.000000423869			448.97461	0.000000394715	0.000000395304
	449.21875	0.000000350817	0.000000441614			449.21875	0.000000410593	0.000000404435
	449.46289	0.000000359385	0.000000448653			449.46289	0.00000040717	0.000000408651
	449.70703	0.00000035931	0.000000455756			449.70703	0.000000409262	0.000000415125
	449.95117	0.000000365472	0.00000045469			449.95117	0.000000407592	0.00000041406
	450.19531	0.000000359827	0.000000456336			450.19531	0.000000406677	0.000000413906
	450.43945	0.000000354105	0.000000442875			450.43945	0.000000403603	0.000000402871
	450.68359	0.000000342488	0.000000432921			450.68359	0.000000393268	0.00000039849
	450.92773	0.000000327758	0.000000424311			450.92773	0.000000384307	0.000000390178
	451.17188	0.000000312087	0.000000416322			451.17188	0.00000036938	0.000000372817
	451.41602	0.00000030087	0.000000399647			451.41602	0.000000350442	0.000000361208
	451.66016	0.000000289498	0.000000374846			451.66016	0.000000329202	0.000000346454
	451.9043	0.000000276773	0.000000367465			451.9043	0.00000032306	0.000000338689
	452.14844	0.000000269943	0.000000353069			452.14844	0.000000311048	0.000000329479
	452.39258	0.000000262973	0.000000342414			452.39258	0.000000302273	0.000000323344
	452.63672	0.000000259218	0.000000340947			452.63672	0.000000299472	0.000000314226
	452.88086	0.00000025494	0.000000337731			452.88086	0.000000294123	0.000000309429
	453.125	0.000000250957	0.000000333447			453.125	0.000000291455	0.00000030789
	453.36914	0.000000250663	0.000000331235			453.36914	0.000000286193	0.000000303621
	453.61328	0.000000251107	0.000000322222			453.61328	0.000000281508	0.000000298507
	453.85742	0.0000002524	0.00000032011			453.85742	0.000000277508	0.000000293974
	454.10156	0.000000252985	0.000000315901			454.10156	0.000000271348	0.000000291869
	454.3457	0.000000250563	0.00000031605			454.3457	0.000000273662	0.000000289649
	454.58984	0.000000247988	0.000000311329			454.58984	0.000000276783	0.000000289211
	454.83398	0.00000024621	0.00000030799			454.83398	0.000000276355	0.000000289499
	455.07813	0.000000245887	0.000000306446			455.07813	0.0000002728	0.000000288115
	455.32227	0.000000248983	0.000000301592			455.32227	0.000000273567	0.000000286067
	455.56641	0.000000246515	0.000000301722			455.56641	0.000000273298	0.000000282822
	455.81055	0.000000243772	0.000000295169			455.81055	0.000000270853	0.000000281717
	456.05469	0.000000243837	0.000000290494			456.05469	0.000000268677	0.000000285049
	456.29883	0.000000238815	0.000000288561			456.29883	0.00000026919	0.000000285067
	456.54297	0.000000234725	0.000000288258			456.54297	0.00000027371	0.00000028619
	456.78711	0.00000023927	0.000000292517			456.78711	0.000000266465	0.000000284918
	457.03125	0.000000236567	0.000000289261			457.03125	0.000000261952	0.000000282278
	457.27539	0.000000233847	0.000000289325			457.27539	0.000000260023	0.000000279538
	457.51953	0.000000229612	0.000000291871			457.51953	0.000000260892	0.000000278814
	457.76367	0.000000228858	0.000000293474			457.76367	0.000000257958	0.000000277837
	458.00781	0.000000228192	0.000000287242			458.00781	0.00000025529	0.000000279589
	458.25195	0.000000227082	0.00000029021			458.25195	0.000000254112	0.000000277632
	458.49609	0.000000226563	0.000000293857			458.49609	0.000000256213	0.000000275415
	458.74023	0.000000228492	0.000000295425			458.74023	0.00000025652	0.000000271057
	458.98438	0.00000022722	0.000000295162			458.98438	0.000000254687	0.000000269228
	459.22852	0.000000226083	0.000000291419			459.22852	0.00000025812	0.000000265696
	459.47266	0.000000226373	0.000000286817			459.47266	0.000000259048	0.000000267026
	459.7168	0.00000022984	0.00000028805			459.7168	0.000000259	0.00000026585
	459.96094	0.00000023104	0.000000288226			459.96094	0.00000026517	0.000000270746
	460.20508	0.000000231753	0.000000287168			460.20508	0.000000264197	0.000000273544
	460.44922	0.000000233815	0.000000293029			460.44922	0.000000268927	0.000000270846
	460.69336	0.000000233247	0.000000294636			460.69336	0.00000027275	0.000000270811
	460.9375	0.000000234557	0.000000294619			460.9375	0.000000271255	0.000000271703
	461.18164	0.000000235415	0.000000292942			461.18164	0.000000269387	0.000000273654
	461.42578	0.000000236782	0.000000297153			461.42578	0.000000273732	0.000000273296
	461.66992	0.000000236422	0.00000030014			461.66992	0.000000271615	0.000000274017
	461.91406	0.00000023553	0.000000302811			461.91406	0.000000267075	0.000000273219
	462.1582	0.000000235883	0.000000302253			462.1582	0.000000264028	0.000000272258
	462.40234	0.000000234293	0.000000303901			462.40234	0.000000260783	0.000000270739
	462.64648	0.000000234287	0.000000299633			462.64648	0.000000266218	0.000000270904
	462.89063	0.000000232252	0.000000302289			462.89063	0.000000269253	0.000000275436
	463.13477	0.00000023455	0.000000300378			463.13477	0.000000268335	0.000000275794
	463.37891	0.000000235535	0.000000291578			463.37891	0.000000268745	0.000000274565
	463.62305	0.000000235935	0.000000291211			463.62305	0.000000270422	0.000000271029
	463.86719	0.000000233148	0.000000287229			463.86719	0.000000267708	0.000000273744
	464.11133	0.00000023186	0.000000282676			464.11133	0.000000269927	0.000000270218
	464.35547	0.000000228498	0.000000280497			464.35547	0.000000275005	0.000000266168
	464.59961	0.000000228475	0.000000282939			464.59961	0.000000272662	0.000000267312
	464.84375	0.000000228315	0.000000279749			464.84375	0.000000273563	0.000000268837
	465.08789	0.00000022896	0.000000283786			465.08789	0.0000002624	0.000000268149
	465.33203	0.000000226923	0.000000280615			465.33203	0.000000264535	0.000000269949
	465.57617	0.000000227747	0.000000285697			465.57617	0.000000268847	0.000000271718
	465.82031	0.000000230437	0.000000290789			465.82031	0.000000269403	0.000000275437
	466.06445	0.000000233625	0.000000287111			466.06445	0.000000274263	0.000000279389
	466.30859	0.000000233027	0.000000285512			466.30859	0.000000279885	0.000000281008
	466.55273	0.000000230127	0.000000288926			466.55273	0.000000278225	0.000000282097
	466.79688	0.000000229525	0.000000286726			466.79688	0.000000277373	0.00000028259
	467.04102	0.000000230095	0.000000285014			467.04102	0.000000280507	0.000000281839
	467.28516	0.000000231195	0.000000284			467.28516	0.000000281262	0.000000280476
	467.5293	0.000000231062	0.000000283113			467.5293	0.000000280022	0.000000277354
	467.77344	0.000000232917	0.00000028115			467.77344	0.00000027364	0.000000275961
	468.01758	0.000000230167	0.000000277385			468.01758	0.00000027068	0.000000269522
	468.26172	0.000000230082	0.000000277118			468.26172	0.000000269497	0.000000265736
	468.50586	0.00000022821	0.000000276058			468.50586	0.00000026527	0.000000263399
	468.75	0.000000233525	0.000000275851			468.75	0.000000258352	0.000000261238
	468.99414	0.000000231402	0.000000272722			468.99414	0.000000257728	0.000000260094
	469.23828	0.000000231247	0.000000272069			469.23828	0.000000259077	0.000000259289
	469.48242	0.000000229968	0.000000271571			469.48242	0.000000260482	0.000000256629
	469.72656	0.000000230602	0.000000270926			469.72656	0.000000262177	0.000000255957
	469.9707	0.000000229002	0.000000276508			469.9707	0.000000261522	0.000000256376
	470.21484	0.000000227938	0.000000279832			470.21484	0.000000262073	0.000000255256
	470.45898	0.000000229847	0.000000275649			470.45898	0.00000026221	0.000000254786
	470.70313	0.000000227153	0.000000276943			470.70313	0.000000260368	0.000000253874
	470.94727	0.000000228372	0.000000275653			470.94727	0.000000259438	0.000000256304
	471.19141	0.000000230457	0.000000276551			471.19141	0.00000025565	0.000000257424
	471.43555	0.000000228598	0.000000278511			471.43555	0.00000025614	0.000000259544
	471.67969	0.000000226863	0.0000002783			471.67969	0.000000255055	0.000000259724
	471.92383	0.00000022636	0.000000280674			471.92383	0.000000252495	0.000000259297
	472.16797	0.00000022727	0.000000279099			472.16797	0.00000025185	0.000000258756
	472.41211	0.000000226658	0.000000280482			472.41211	0.000000255915	0.00000025916
	472.65625	0.000000224418	0.000000274429			472.65625	0.000000254945	0.000000260775
	472.90039	0.000000221548	0.000000281906			472.90039	0.000000254568	0.000000260276
	473.14453	0.000000222052	0.000000284125			473.14453	0.000000255152	0.000000264042
	473.38867	0.000000219013	0.00000028505			473.38867	0.000000257325	0.000000260196
	473.63281	0.000000219182	0.000000286304			473.63281	0.00000025688	0.000000262522
	473.87695	0.000000219448	0.000000289765			473.87695	0.000000258067	0.00000026595
	474.12109	0.00000022285	0.000000291986			474.12109	0.000000257248	0.000000265651
	474.36523	0.000000221898	0.000000291944			474.36523	0.000000256775	0.000000262918
	474.60938	0.000000224502	0.000000291883			474.60938	0.000000257258	0.000000263949
	474.85352	0.000000223537	0.000000291444			474.85352	0.000000255793	0.000000261682
	475.09766	0.000000227173	0.000000296065			475.09766	0.000000257707	0.000000264203
	475.3418	0.000000227843	0.000000289196			475.3418	0.000000258245	0.000000264426
	475.58594	0.000000225792	0.00000028706			475.58594	0.000000259533	0.000000263629
	475.83008	0.0000002249	0.000000286989			475.83008	0.000000261782	0.000000268486
	476.07422	0.00000022409	0.000000284086			476.07422	0.000000266447	0.000000265972
	476.31836	0.000000221977	0.000000281175			476.31836	0.00000026577	0.000000264346
	476.5625	0.000000221217	0.000000274399			476.5625	0.000000264238	0.000000261135
	476.80664	0.000000219988	0.000000272508			476.80664	0.000000260083	0.000000264626
	477.05078	0.000000217993	0.000000276539			477.05078	0.000000261368	0.0000002664
	477.29492	0.000000219142	0.000000274758			477.29492	0.000000256982	0.000000268128
	477.53906	0.000000222283	0.000000275572			477.53906	0.000000251555	0.000000268361
	477.7832	0.000000224962	0.000000273865			477.7832	0.000000251007	0.000000265682
	478.02734	0.000000228993	0.000000271831			478.02734	0.00000025149	0.000000265715
	478.27148	0.000000231227	0.000000270669			478.27148	0.000000254125	0.000000265289
	478.51563	0.000000230848	0.000000271401			478.51563	0.000000249402	0.000000267647
	478.75977	0.000000235442	0.000000276768			478.75977	0.000000254423	0.000000268764
	479.00391	0.000000244358	0.00000029049			479.00391	0.00000026651	0.000000279194
	479.24805	0.00000024846	0.000000300515			479.24805	0.000000274612	0.000000281833
	479.49219	0.000000243362	0.000000300283			479.49219	0.000000279608	0.000000278978
	479.73633	0.000000241533	0.000000301524			479.73633	0.000000281502	0.000000277371
	479.98047	0.000000239338	0.000000303004			479.98047	0.000000284255	0.000000278447
	480.22461	0.0000002371	0.000000306582			480.22461	0.000000285695	0.000000277607
	480.46875	0.000000233528	0.000000303204			480.46875	0.000000282642	0.000000277996
	480.71289	0.000000234198	0.000000300897			480.71289	0.000000279722	0.000000274733
	480.95703	0.000000230218	0.000000296908			480.95703	0.000000276977	0.000000267297
	481.20117	0.000000233315	0.000000292736			481.20117	0.000000271253	0.000000265999
	481.44531	0.000000221598	0.000000277717			481.44531	0.000000254705	0.000000252926
	481.68945	0.000000223485	0.0000002722			481.68945	0.000000254377	0.000000249819
	481.93359	0.000000225692	0.0000002696			481.93359	0.00000025449	0.000000247071
	482.17773	0.000000226703	0.000000268614			482.17773	0.000000251243	0.0000002449
	482.42188	0.000000228327	0.000000269036			482.42188	0.000000251963	0.000000246854
	482.66602	0.000000231042	0.000000271418			482.66602	0.000000255368	0.000000246182
	482.91016	0.000000235302	0.000000268063			482.91016	0.000000252107	0.000000245396
	483.1543	0.00000023321	0.000000271651			483.1543	0.000000247575	0.000000249385
	483.39844	0.000000233188	0.000000270647			483.39844	0.00000024529	0.000000251153
	483.64258	0.000000234785	0.000000271796			483.64258	0.000000245972	0.000000253215
	483.88672	0.00000023349	0.000000272815			483.88672	0.000000246567	0.000000257339
	484.13086	0.000000229735	0.000000277001			484.13086	0.000000245148	0.000000259761
	484.375	0.000000232525	0.000000275922			484.375	0.000000244675	0.00000026329
	484.61914	0.000000227703	0.000000275257			484.61914	0.000000245742	0.000000260739
	484.86328	0.000000225585	0.000000277243			484.86328	0.000000243325	0.000000260679
	485.10742	0.000000225218	0.000000275903			485.10742	0.00000024105	0.000000263983
	485.35156	0.000000226443	0.000000282617			485.35156	0.000000240443	0.000000260546
	485.5957	0.000000226187	0.000000284162			485.5957	0.000000243685	0.000000254817
[truncated: 2,107 more rows]
