# Supplementary material for: Perineuronal nets control visual input via thalamic recruitment of cortical PV interneurons
Source: eLife. 2018 Dec 18;7:e41520. doi: 10.7554/eLife.41520 (PMC6298774; doi:10.7554/eLife.41520)
Supplement: Figure 2—source data 1. [file elife-41520-fig2-data1.xlsx]

## Sheet: Feuil1
	Fig. 2B: sEPSCs, no MD
		Ampl. (pA)		Freq. (Hz)
	Cell #	S	C	S	C
	1	13.93667	15.7128	46.6	54.508
	2	14.49462	12.31481	91.62308	85.86667
	3	11.07929	9.02439	47.74286	53.94444
	4	10.70642	10.69383	5.53333	33.16087
	5	11.28217	13.34	39.21667	75.30625
	6	9.97183	13.12389	18.96667	62.22778
	7	11.63	9.82433	29.8	45.28667
	8	10.267	10.36571	29.08696	27.8
	9	9.66182	10.486	26.85455	37.27
	10	8.21175	12.69	21.575	45.08
	11	6.3215	13.878	19.91	41.53333
	12	6.452	9.8605	28.70588	40.02692
	13	8.53369	9.71033	48.19722	19.14444
	14	7.38963	10.04814	33.275	31.30909
	15	6.70671	12.42357	29.61667	11.05714
	16	5.37739	9.40823	11.75556	28.75385
	17	12.67938	8.437	34.825	24.12187
	18	10.87733	9.432	41.01333	23.23684
	19	10.62867	13.3825	31.59524	42.3125
	20	9.0353	16.35417	20.14	80.93333
	21	11.36455	12.575	50.1	58.95
	22	11.27214	18.63214	37.31429	108.1929
	23	8.2439	11.69667	44.475	48.05556
	24	9.18842	11.64176	31.92083	45.17647
	25	9.40431		25.44615
	26	11.02571		55.11429
	27	10.67594		30.54706
	28	8.43571		25.90476
	29	9.52665		14.74706
	Fig. 2D: mEPSCs, no MD
		Ampl. (pA)		Freq. (Hz)
	Cell #	S	C	S	C
	1	6.53444	7.87881	25.18333	43.10645
	2	9.377	7.60193	47.71429	17.71429
	3	8.62338	6.59655	20.77692	38.08636
	4	9.41475	7.6855	38.1	55.26667
	5	8.57254	6.43884	22.91667	33.24211
	6	5.46369	7.36511	27	35.025
	7	8.41433	5.88147	29.17917	45.48421
	8	7.67107	10.24224	32.38214	50.78824
	9	7.51583	8.16732	42.575	42.936
	10	5.81182	7.74004	21.31818	39.22857
	11	6.75204	7.55932	29.46957	55.78214
	12	10.01636	8.08367	14.66429	41.37407
	13	10.13743	8.1656	11.71429	31.848
	14	6.23093		22.5
	15	9.17215		23.93846
	Fig. 2F: sEPSCs, MD
		Ampl. (pA)		Freq. (Hz)
	Cell #	S	C	S	C
	1	10.24218	7.70467	19.74118	51.05
	2	15	8.00752	7.5	41.45714
	3	6.88418	9.80173	16.62941	38.66
	4	9.06331	9.43147	21.5625	44.52941
	5	7.53612	8.87189	35.17647	39.15
	6	8.24445	9.4143	32.1	44.435
	7	9.2286	8.69209	34.56	23.5
	8	6.1568	7.27023	6.93	37.47727
	9	8.7702	10.32343	19.53333	26.86364
	10	8.21009	9.388	17.01364	20.68095
	11	10.58641	9.68686	15.95455	28.14286
	12	9.76945	11.135	17.905	47.23571
	13	14.74409	8.07107	11.57273	49.84286
	14	8.83889	10.75053	25.86316	26.24211
	15		9.33368		27.26842
	16		10.62783		47.00833
	17		8.60606		32.72941
	18		8.86456		22.65625
	19		9.87505		13.76364
	20		10.25889		33.55
	21		9.40558		41.47368
	22		10.72053		26.66
	23		11.39824		28.54706
	Fig. 2H: mEPSCs, MD
		Ampl. (pA)		Freq. (Hz)
	Cell #	S	C	S	C
	1	7.95969	8.569	19.7375	28.325
	2	10.34475	7.24843	13.55833	23.98571
	3	8.25431	6.19531	19.17692	23.55
	4	7.42565	7.63558	30.06	17.07368
	5	7.39645	9.49448	30.87273	23.10952
	6	8.86725	10.00721	3.035	22.46316
	7	10.53976	6.74087	42.71176	27.9
	8	8.74771	7.70927	25.03333	20.73333
	9	9.54981	9.13987	19.475	15.18
	10	7.28756	9.08722	19.72222	21.97778
	Fig. 2K : Charge (µC) onto PV, no MD
	Cell #	S	C
	1	190.9928	429.6174
	2	453.8219	206.292
	3	120.674	421.3266
	4	161.4782	142.9163
	5	116.7016	257.8496
	6	78.23296	221.4786
	7	266.5712	1027.908
	8	108.0153	1248.417
	9	78.10282	254.2131
	10	170.5904	163.1651
	11	87.46225	682.2795
	12	109.3163	140.3767
	13	57.05823	183.1759
	14	193.7961	151.7946
	15	135.5544	64.13175
	16	204.547	148.1897
	17	226.5049
	18	48.03629
	Fig. 2L: Charge (µC) onto PV, MD
	Cell #	S	C
	1	43.17569	142.7704
	2	153.0365	171.462
	3	150.932	226.5513
	4	76.218	216.1742
	5	55.50845	178.2205
	6	60.96662	140.8697
	7	63.35334	98.77565
	8	126.7655	182.5761
	Fig. 2M: Charge (µC) onto PN, no MD
	Cell #	S	C
	1	152.9711	185.1707
	2	190.0737	124.7872
	3	110.7782	118.5967
	4	57.50071	90.61053
	5	112.8169	99.87087
	6	203.3038	193.7869
	7	128.5527	264.8429
	8	213.0283	223.8624
	Fig. 2N: Charge (µC) onto PN, MD
	Cell #	S	C
	1	78.59518	113.9638
	2	86.68076	266.8878
	3	74.18549	176.9168
	4	100.22	76.10278
	5	109.3348	144.0506
	6	97.13957	68.69123
	7	68.91358	71.03104
	8	151.7148
