# Supplementary material for: Perineuronal nets control visual input via thalamic recruitment of cortical PV interneurons
Source: eLife. 2018 Dec 18;7:e41520. doi: 10.7554/eLife.41520 (PMC6298774; doi:10.7554/eLife.41520)
Supplement: Figure 2—figure supplement 1—source data 1. [file elife-41520-fig2-figsupp1-data1.xlsx]

## Sheet: Feuil1
	Fig. S1B:
		norm. WFA fluorescence intensity
	distance from pia (µm)	Cell 1	Cell 2	Cell 3	Cell 4	Cell 5	Cell 6	Cell 7	Cell 8	Cell 9
	0	0.241399	0.203409	0.146545	0.312979	0.243593	0.218108	0.240102	0.137306	0.271139
	0.325	0.243381	0.206183	0.154966	0.321961	0.252935	0.228151	0.249603	0.142614	0.277692
	0.65	0.2465	0.208641	0.162895	0.331121	0.264363	0.238461	0.257413	0.1477	0.282288
	0.975	0.249694	0.211349	0.169913	0.338039	0.277506	0.249943	0.264229	0.153174	0.286046
	1.3	0.25414	0.213398	0.176456	0.341999	0.29084	0.262402	0.269379	0.1589	0.290129
	1.625	0.258357	0.216173	0.183502	0.343121	0.303496	0.274754	0.274033	0.164296	0.294585
	1.95	0.261484	0.219421	0.190936	0.342963	0.31498	0.286429	0.277998	0.170452	0.297844
	2.275	0.265697	0.222161	0.197971	0.343031	0.32701	0.298056	0.282798	0.177575	0.299417
	2.6	0.271117	0.224489	0.204479	0.344231	0.339552	0.308273	0.285991	0.183835	0.300461
	2.925	0.275762	0.227075	0.211858	0.344939	0.351806	0.318834	0.289156	0.190416	0.30079
	3.25	0.281151	0.229583	0.218177	0.344805	0.364129	0.327571	0.293134	0.196223	0.300037
	3.575	0.286218	0.232087	0.224874	0.345835	0.375581	0.334233	0.296501	0.20129	0.299658
	3.9	0.289907	0.234977	0.230628	0.346784	0.384337	0.340647	0.299705	0.205933	0.299985
	4.225	0.293865	0.238459	0.234279	0.348247	0.392572	0.346294	0.302662	0.209805	0.299552
	4.55	0.296938	0.243009	0.236312	0.34858	0.401039	0.350811	0.305695	0.21342	0.299485
	4.875	0.299346	0.246971	0.239921	0.347407	0.408098	0.355739	0.308447	0.21678	0.299695
	5.2	0.30278	0.250425	0.244006	0.346439	0.414666	0.358908	0.310247	0.219419	0.299442
	5.525	0.305162	0.253136	0.248849	0.345312	0.418276	0.361448	0.31094	0.222624	0.299773
	5.85	0.308013	0.255778	0.255021	0.344261	0.421338	0.362748	0.310651	0.226321	0.300223
	6.175	0.310833	0.258896	0.260878	0.343331	0.424647	0.363949	0.310886	0.229289	0.300759
	6.5	0.313484	0.262885	0.267824	0.341919	0.426561	0.363659	0.311979	0.232113	0.299873
	6.825	0.316305	0.265681	0.2758	0.340916	0.427565	0.36387	0.313502	0.234808	0.298732
	7.15	0.320605	0.26906	0.283691	0.340322	0.427932	0.364162	0.314405	0.237242	0.299179
	7.475	0.32539	0.272122	0.290485	0.339609	0.428541	0.364021	0.315626	0.23988	0.298891
	7.8	0.330383	0.274417	0.295569	0.339239	0.428481	0.365595	0.317835	0.24172	0.299985
	8.125	0.336158	0.277146	0.302414	0.339511	0.427241	0.366595	0.320436	0.243909	0.300205
	8.45	0.340823	0.280138	0.308981	0.339206	0.426151	0.3669	0.323262	0.245395	0.299217
	8.775	0.346328	0.283099	0.316933	0.339218	0.424783	0.367635	0.326362	0.247426	0.299852
	9.1	0.350441	0.285582	0.325005	0.339307	0.42398	0.368768	0.329209	0.248292	0.300461
	9.425	0.351952	0.288058	0.331123	0.339264	0.423471	0.368128	0.331791	0.248014	0.300689
	9.75	0.353943	0.291532	0.338923	0.339503	0.420607	0.367148	0.33475	0.247242	0.301387
	10.075	0.356736	0.294721	0.345481	0.339781	0.418993	0.365937	0.336912	0.246107	0.30205
	10.4	0.358845	0.297939	0.352422	0.339964	0.417823	0.36443	0.339995	0.244604	0.302855
	10.725	0.361349	0.301395	0.359654	0.339737	0.416229	0.364398	0.343843	0.243976	0.302508
	11.05	0.361751	0.304232	0.364778	0.3392	0.415828	0.36509	0.348635	0.243961	0.301978
	11.375	0.361554	0.306398	0.369465	0.340196	0.414764	0.365214	0.353844	0.24298	0.301087
	11.7	0.362399	0.307828	0.372649	0.341287	0.413727	0.36637	0.356846	0.242149	0.30077
	12.025	0.363238	0.309445	0.375882	0.342584	0.414522	0.366633	0.361627	0.240869	0.300569
	12.35	0.364314	0.311126	0.378864	0.345072	0.414491	0.367946	0.3658	0.240326	0.300077
	12.675	0.36502	0.313366	0.380324	0.347614	0.413622	0.368078	0.37041	0.239244	0.299839
	13	0.365301	0.316093	0.381602	0.351598	0.411538	0.367216	0.374408	0.238109	0.299339
	13.325	0.364847	0.318621	0.381529	0.355762	0.409388	0.365778	0.377997	0.236929	0.297724
	13.65	0.365006	0.321291	0.382005	0.359636	0.406431	0.364776	0.380048	0.234865	0.295974
	13.975	0.364567	0.324247	0.382066	0.362303	0.403712	0.362602	0.381401	0.233371	0.29582
	14.3	0.364607	0.326009	0.381461	0.364043	0.401312	0.361378	0.382786	0.231797	0.295624
	14.625	0.363741	0.327543	0.381971	0.367291	0.398727	0.35977	0.385188	0.230231	0.29544
	14.95	0.363439	0.329048	0.382958	0.371626	0.397206	0.358463	0.387215	0.228515	0.294854
	15.275	0.363435	0.330007	0.383761	0.375498	0.395897	0.358856	0.389691	0.227902	0.293778
	15.6	0.362554	0.331035	0.384088	0.378838	0.39527	0.35875	0.391662	0.227043	0.292662
	15.925	0.361324	0.331367	0.384279	0.380967	0.395093	0.358278	0.393039	0.226404	0.291725
	16.25	0.360661	0.330745	0.383709	0.383688	0.393759	0.35799	0.393535	0.225515	0.290764
	16.575	0.359759	0.329534	0.383862	0.386977	0.392288	0.356753	0.393821	0.225465	0.290028
	16.9	0.358308	0.328866	0.384287	0.389275	0.39003	0.355484	0.393612	0.225574	0.28864
	17.225	0.357516	0.327884	0.384038	0.39143	0.387717	0.354201	0.393092	0.225743	0.287578
	17.55	0.356465	0.326804	0.385255	0.393975	0.385583	0.352286	0.392829	0.225991	0.286727
	17.875	0.355443	0.324988	0.385539	0.396299	0.384405	0.351674	0.392653	0.225763	0.286306
	18.2	0.353901	0.323069	0.38644	0.398767	0.384495	0.349971	0.391632	0.225617	0.28594
	18.525	0.351952	0.321105	0.386256	0.400188	0.384516	0.35004	0.389623	0.225708	0.286269
	18.85	0.350275	0.318866	0.38611	0.400558	0.384818	0.349798	0.3887	0.225518	0.285779
	19.175	0.348586	0.31688	0.385651	0.400911	0.385006	0.347882	0.388568	0.225062	0.284872
	19.5	0.347978	0.315472	0.38511	0.401161	0.383819	0.346391	0.388787	0.225269	0.284102
	19.825	0.34638	0.312865	0.383939	0.400945	0.383135	0.346259	0.389392	0.225134	0.282976
	20.15	0.343989	0.310699	0.382564	0.401034	0.381627	0.345355	0.390401	0.224773	0.280719
	20.475	0.341392	0.308046	0.382104	0.400587	0.379483	0.345113	0.390016	0.224937	0.280605
	20.8	0.340178	0.305591	0.381641	0.40119	0.376736	0.343773	0.388944	0.223853	0.280203
	21.125	0.339355	0.303145	0.381122	0.401966	0.374134	0.342452	0.386848	0.222415	0.279402
	21.45	0.338172	0.301273	0.381	0.402305	0.371062	0.341007	0.385781	0.22151	0.278722
	21.775	0.336999	0.300064	0.380668	0.402829	0.368852	0.339591	0.384063	0.220627	0.278032
	22.1	0.335429	0.29913	0.379512	0.402688	0.366444	0.337235	0.382424	0.219424	0.276433
	22.425	0.334229	0.297936	0.378325	0.402139	0.364747	0.335829	0.380592	0.218997	0.275598
	22.75	0.332214	0.296056	0.377793	0.402122	0.36431	0.335457	0.378164	0.218437	0.274243
	23.075	0.331004	0.294287	0.377642	0.403102	0.36331	0.333373	0.375222	0.218358	0.272775
	23.4	0.329467	0.292675	0.377679	0.404094	0.361891	0.332029	0.372861	0.218062	0.271087
	23.725	0.328462	0.290622	0.378047	0.404299	0.360469	0.329588	0.371837	0.217728	0.269906
	24.05	0.3275	0.288522	0.37822	0.403683	0.357926	0.328079	0.370735	0.217509	0.269331
	24.375	0.327183	0.287532	0.377067	0.403301	0.355026	0.326388	0.37028	0.21705	0.268793
	24.7	0.326422	0.28659	0.375273	0.403138	0.352616	0.323633	0.370648	0.216789	0.268346
	25.025	0.324635	0.285375	0.374157	0.402531	0.350282	0.321081	0.371833	0.216323	0.268084
	25.35	0.322692	0.284361	0.372141	0.401911	0.347939	0.318504	0.373279	0.216208	0.268042
	25.675	0.322418	0.283725	0.368806	0.400745	0.346514	0.316027	0.373714	0.216333	0.268105
	26	0.32218	0.282893	0.366463	0.400922	0.345815	0.314663	0.373348	0.215411	0.268199
	26.325	0.321292	0.282147	0.366007	0.400926	0.345058	0.315071	0.3725	0.214432	0.269011
	26.65	0.319268	0.281267	0.365814	0.400949	0.344234	0.314447	0.371792	0.213832	0.26879
	26.975	0.317523	0.27934	0.365192	0.400222	0.343528	0.313548	0.369199	0.213327	0.270029
	27.3	0.315525	0.276784	0.364304	0.399942	0.34281	0.313004	0.366996	0.213461	0.270875
	27.625	0.31394	0.275122	0.362368	0.400542	0.341763	0.311894	0.364762	0.213745	0.270611
	27.95	0.313233	0.273731	0.360639	0.401027	0.340804	0.311327	0.363767	0.213777	0.270754
	28.275	0.312812	0.27195	0.358301	0.401828	0.339972	0.310566	0.362426	0.214096	0.270974
	28.6	0.311689	0.269813	0.356658	0.4023	0.338949	0.310355	0.360582	0.214199	0.270775
	28.925	0.310831	0.268244	0.354719	0.402263	0.337515	0.309081	0.359369	0.214228	0.270024
	29.25	0.309745	0.267249	0.353114	0.402635	0.336481	0.30802	0.357863	0.214635	0.269085
	29.575	0.308214	0.266542	0.351547	0.402666	0.336649	0.308456	0.35691	0.215073	0.268516
	29.9	0.306974	0.265444	0.350469	0.402449	0.335841	0.308997	0.356866	0.215238	0.267607
	30.225	0.30546	0.265525	0.349522	0.403116	0.334963	0.309187	0.356773	0.216246	0.266707
	30.55	0.303727	0.265837	0.347803	0.404	0.33516	0.310315	0.355506	0.217267	0.265714
	30.875	0.302947	0.264636	0.34599	0.40549	0.335145	0.310559	0.35356	0.218194	0.263916
	31.2	0.302412	0.264405	0.344252	0.407493	0.334791	0.310095	0.352936	0.218619	0.262792
	31.525	0.302159	0.264019	0.341908	0.408573	0.333871	0.31029	0.351834	0.218866	0.26149
	31.85	0.301361	0.263118	0.33927	0.409689	0.332294	0.310174	0.350338	0.219236	0.261199
	32.175	0.300623	0.262999	0.337196	0.410879	0.331053	0.309995	0.349102	0.218948	0.259535
	32.5	0.301065	0.263752	0.334389	0.412344	0.329836	0.309964	0.347765	0.218173	0.257472
	32.825	0.300879	0.264233	0.332199	0.413264	0.329142	0.309785	0.347411	0.217978	0.255997
	33.15	0.300801	0.264316	0.330326	0.414131	0.328692	0.310111	0.346949	0.218078	0.25365
	33.475	0.300782	0.264404	0.328205	0.414806	0.327922	0.309919	0.347055	0.218283	0.25218
	33.8	0.301178	0.264984	0.326835	0.415846	0.327686	0.310238	0.34661	0.218518	0.251627
	34.125	0.301403	0.265739	0.325619	0.417368	0.326076	0.310973	0.345934	0.218546	0.251726
	34.45	0.30222	0.26639	0.323456	0.419389	0.324523	0.311198	0.345662	0.21875	0.252116
	34.775	0.303148	0.266388	0.32077	0.420471	0.324574	0.311458	0.345948	0.219057	0.253642
	35.1	0.302972	0.265839	0.318014	0.422596	0.325727	0.311013	0.34602	0.219268	0.25456
	35.425	0.302233	0.265496	0.31528	0.424356	0.325944	0.309717	0.345829	0.218708	0.255126
	35.75	0.301348	0.265187	0.312809	0.425577	0.326345	0.308055	0.345102	0.218579	0.255356
	36.075	0.300378	0.265115	0.310233	0.426869	0.326689	0.308139	0.344278	0.219103	0.25635
	36.4	0.300642	0.265221	0.308289	0.427861	0.325685	0.308902	0.344254	0.220066	0.257189
	36.725	0.300654	0.265517	0.30691	0.429324	0.324799	0.3096	0.34491	0.220154	0.258004
	37.05	0.300331	0.266044	0.306026	0.431149	0.324779	0.310001	0.34623	0.220285	0.258641
	37.375	0.300297	0.26671	0.305305	0.433769	0.325005	0.310278	0.347035	0.220461	0.259418
	37.7	0.300438	0.267598	0.304466	0.435865	0.324943	0.310744	0.3479	0.220968	0.258795
	38.025	0.300762	0.268683	0.304789	0.437149	0.324815	0.311077	0.347839	0.220918	0.258956
	38.35	0.300483	0.269124	0.304945	0.438474	0.324222	0.31174	0.347525	0.221206	0.259205
	38.675	0.299726	0.269821	0.305298	0.438385	0.324212	0.312682	0.347364	0.22135	0.259707
	39	0.298704	0.270096	0.305024	0.437955	0.324938	0.313929	0.347699	0.221891	0.259827
	39.325	0.29839	0.271243	0.305157	0.438181	0.326388	0.315183	0.347801	0.221862	0.260148
	39.65	0.298528	0.272059	0.305159	0.438618	0.327089	0.316147	0.348221	0.222072	0.26202
	39.975	0.299049	0.272585	0.305276	0.440367	0.327328	0.317033	0.348261	0.222048	0.263328
	40.3	0.299451	0.273334	0.306048	0.442145	0.327616	0.318269	0.348052	0.221271	0.264373
	40.625	0.299667	0.274455	0.306518	0.44356	0.32822	0.319451	0.348543	0.220595	0.265173
	40.95	0.299705	0.274895	0.306598	0.445562	0.329028	0.320221	0.349688	0.220284	0.265258
	41.275	0.298755	0.27516	0.306798	0.448635	0.329512	0.320792	0.351186	0.220076	0.266133
	41.6	0.297945	0.275322	0.307073	0.451565	0.33023	0.320115	0.352325	0.219014	0.26686
	41.925	0.29824	0.275667	0.307429	0.454811	0.331023	0.319369	0.353556	0.218245	0.266717
	42.25	0.298239	0.275156	0.308274	0.458312	0.331078	0.31872	0.354915	0.217296	0.265892
	42.575	0.298446	0.275346	0.308898	0.461031	0.330373	0.317504	0.356428	0.216433	0.265298
	42.9	0.299074	0.274589	0.310195	0.463221	0.329811	0.315144	0.356439	0.216536	0.265175
	43.225	0.299125	0.274113	0.311623	0.464714	0.329955	0.313513	0.356475	0.216856	0.264307
	43.55	0.299281	0.274325	0.313339	0.465759	0.330845	0.313845	0.356161	0.217267	0.263437
	43.875	0.299425	0.274144	0.315129	0.467911	0.331151	0.311604	0.356256	0.217626	0.262532
	44.2	0.300441	0.27405	0.316449	0.469205	0.331324	0.310518	0.356037	0.217309	0.261873
	44.525	0.30055	0.273937	0.31748	0.470632	0.331689	0.309466	0.35654	0.216929	0.261301
	44.85	0.301371	0.273474	0.317873	0.471683	0.332264	0.308748	0.357839	0.216908	0.260133
	45.175	0.300703	0.272817	0.318399	0.472508	0.332401	0.307852	0.358177	0.217699	0.258975
	45.5	0.300258	0.273162	0.31892	0.472559	0.333025	0.307488	0.358661	0.218317	0.258266
	45.825	0.30054	0.273814	0.319224	0.471056	0.333535	0.307179	0.359438	0.218291	0.258345
	46.15	0.301362	0.27354	0.320841	0.4702	0.333451	0.307879	0.361381	0.218461	0.257379
	46.475	0.30177	0.273042	0.32222	0.470054	0.333251	0.308232	0.363743	0.218963	0.257918
	46.8	0.301598	0.273013	0.323361	0.469774	0.332478	0.308494	0.365325	0.218637	0.259342
	47.125	0.301333	0.272622	0.324707	0.46998	0.332518	0.30863	0.3665	0.218588	0.259514
	47.45	0.301374	0.272513	0.326699	0.469273	0.333331	0.308273	0.368579	0.218768	0.259017
	47.775	0.302077	0.272183	0.328204	0.469275	0.334235	0.308678	0.371313	0.219068	0.258984
	48.1	0.302613	0.27049	0.329514	0.469336	0.334703	0.309607	0.373284	0.220069	0.260461
	48.425	0.303272	0.268538	0.330896	0.470214	0.335798	0.310632	0.37547	0.221414	0.261255
	48.75	0.302804	0.267918	0.332479	0.470391	0.336913	0.31197	0.376694	0.22262	0.262969
	49.075	0.302314	0.267613	0.333633	0.470281	0.338257	0.312327	0.378603	0.223594	0.263789
	49.4	0.302482	0.267393	0.334869	0.470654	0.338269	0.3126	0.380107	0.224572	0.26452
	49.725	0.302662	0.267068	0.335867	0.470046	0.33819	0.313659	0.381159	0.226026	0.265024
	50.05	0.302118	0.267165	0.337077	0.469496	0.338855	0.314061	0.381789	0.227495	0.265541
	50.375	0.301631	0.267325	0.338543	0.470197	0.340109	0.315028	0.382062	0.228926	0.266396
	50.7	0.30173	0.267396	0.339455	0.469295	0.340911	0.315577	0.382078	0.230562	0.268106
	51.025	0.301793	0.266829	0.341003	0.46892	0.341801	0.315099	0.382032	0.231667	0.269371
	51.35	0.301271	0.266336	0.343059	0.468653	0.342584	0.31506	0.382419	0.233203	0.269332
	51.675	0.301037	0.265143	0.345409	0.46906	0.343968	0.315969	0.383741	0.235044	0.268619
	52	0.300289	0.264338	0.347297	0.46891	0.346071	0.316267	0.383852	0.236182	0.268207
	52.325	0.300653	0.264498	0.349498	0.467987	0.347215	0.315046	0.38355	0.237571	0.267788
	52.65	0.299506	0.264436	0.350695	0.467364	0.347462	0.313768	0.38355	0.239056	0.26767
	52.975	0.298267	0.263559	0.353117	0.467153	0.346855	0.312585	0.38353	0.240534	0.267966
	53.3	0.298161	0.263089	0.355409	0.465955	0.346521	0.312253	0.38345	0.241323	0.26813
	53.625	0.298436	0.262616	0.356012	0.465433	0.345093	0.311524	0.383555	0.241459	0.268143
	53.95	0.298024	0.262422	0.356573	0.464219	0.343927	0.310636	0.383594	0.241785	0.268873
	54.275	0.297578	0.262827	0.357547	0.463647	0.344117	0.311318	0.38356	0.241847	0.269661
	54.6	0.297748	0.26476	0.358448	0.463969	0.343858	0.311745	0.383741	0.24224	0.270043
	54.925	0.297052	0.266335	0.358664	0.463855	0.344322	0.310998	0.383404	0.242727	0.271231
	55.25	0.296631	0.267394	0.359466	0.463155	0.345147	0.311131	0.38339	0.243033	0.271622
	55.575	0.296697	0.268598	0.359736	0.461748	0.344434	0.311072	0.383627	0.243442	0.271078
	55.9	0.296899	0.270004	0.3612	0.459697	0.343547	0.311051	0.383069	0.244507	0.271015
	56.225	0.297794	0.271423	0.361846	0.458097	0.343115	0.310862	0.382125	0.245653	0.271146
	56.55	0.298842	0.272248	0.362592	0.456801	0.342693	0.310153	0.3806	0.247454	0.271222
	56.875	0.299775	0.273268	0.363366	0.455056	0.341568	0.309836	0.379762	0.248667	0.270699
	57.2	0.300196	0.274724	0.364237	0.454178	0.341459	0.310472	0.378567	0.249801	0.269994
	57.525	0.30001	0.275345	0.364325	0.45353	0.342125	0.31069	0.377833	0.250518	0.269388
	57.85	0.301039	0.275972	0.364687	0.452628	0.343099	0.311554	0.376114	0.251443	0.268711
	58.175	0.302394	0.276144	0.364226	0.451118	0.3444	0.312547	0.373212	0.252805	0.268327
	58.5	0.302865	0.277207	0.364	0.45026	0.34525	0.312498	0.371414	0.25333	0.268224
	58.825	0.303121	0.277861	0.363051	0.450694	0.345128	0.311815	0.369114	0.253201	0.268066
	59.15	0.303758	0.278023	0.361942	0.451598	0.345078	0.31171	0.367095	0.25248	0.267105
	59.475	0.304943	0.277913	0.361487	0.451106	0.346259	0.311627	0.365032	0.25203	0.266056
	59.8	0.305229	0.278859	0.360547	0.450086	0.347422	0.311657	0.363806	0.250733	0.264493
	60.125	0.306042	0.280423	0.360189	0.449706	0.347984	0.312442	0.363069	0.249457	0.264916
	60.45	0.306685	0.281818	0.359149	0.449915	0.34889	0.31407	0.362563	0.248812	0.264901
	60.775	0.307266	0.282682	0.358279	0.449986	0.349487	0.316078	0.36281	0.248009	0.264984
	61.1	0.30849	0.284388	0.356887	0.447866	0.349226	0.317434	0.3626	0.246479	0.265648
	61.425	0.308952	0.285242	0.35648	0.445769	0.349618	0.319419	0.363995	0.244021	0.267193
	61.75	0.31014	0.28716	0.355483	0.44421	0.349676	0.323113	0.365176	0.241745	0.268953
	62.075	0.311714	0.289878	0.35424	0.443337	0.349848	0.326405	0.365103	0.23992	0.269606
	62.4	0.311378	0.292907	0.35279	0.442003	0.350164	0.330459	0.364961	0.23832	0.270291
	62.725	0.31111	0.295856	0.351425	0.440313	0.351669	0.334022	0.365299	0.237124	0.27085
	63.05	0.310976	0.298072	0.350381	0.440024	0.353319	0.337142	0.366228	0.235684	0.27099
	63.375	0.310557	0.299564	0.349954	0.439408	0.355215	0.340135	0.366252	0.233851	0.270394
	63.7	0.310332	0.301751	0.349595	0.438518	0.356066	0.343253	0.367193	0.232574	0.269117
	64.025	0.310498	0.303147	0.348651	0.437684	0.356567	0.345579	0.36779	0.231846	0.268838
	64.35	0.310644	0.304944	0.347659	0.437723	0.356447	0.348017	0.368378	0.230972	0.269232
	64.675	0.311395	0.306938	0.346992	0.438494	0.356489	0.349221	0.369123	0.230402	0.269142
	65	0.311622	0.309564	0.346092	0.438573	0.357578	0.349606	0.370118	0.229787	0.269786
	65.325	0.311599	0.310694	0.345129	0.438031	0.358048	0.349922	0.370581	0.229417	0.269823
	65.65	0.311382	0.312202	0.344196	0.436763	0.358141	0.351157	0.370459	0.228536	0.269896
	65.975	0.311668	0.312799	0.342747	0.435325	0.357784	0.351805	0.370515	0.228488	0.270198
	66.3	0.311914	0.313832	0.340905	0.434285	0.357027	0.351309	0.370657	0.228102	0.270712
	66.625	0.311795	0.315349	0.339248	0.433453	0.357047	0.351378	0.370403	0.227724	0.271092
	66.95	0.312028	0.316947	0.337746	0.432794	0.357058	0.349967	0.370709	0.228126	0.271189
	67.275	0.312146	0.318813	0.336701	0.431897	0.357077	0.350126	0.370289	0.229107	0.271183
	67.6	0.311963	0.319914	0.335493	0.431008	0.357785	0.349569	0.369568	0.230019	0.272499
	67.925	0.312019	0.321015	0.333601	0.429961	0.359151	0.347551	0.369696	0.230011	0.274213
	68.25	0.312573	0.322416	0.332277	0.428893	0.360849	0.345628	0.370461	0.230003	0.274971
	68.575	0.312539	0.323689	0.331268	0.42695	0.362522	0.343426	0.371346	0.230046	0.275358
	68.9	0.312974	0.324633	0.329797	0.42484	0.363743	0.340792	0.37213	0.229728	0.275152
	69.225	0.312817	0.324625	0.328766	0.423668	0.365762	0.338669	0.373297	0.23012	0.276658
	69.55	0.312438	0.325288	0.328015	0.422184	0.367603	0.337713	0.373853	0.230381	0.27764
	69.875	0.311784	0.325893	0.327138	0.421365	0.37001	0.337347	0.37395	0.229681	0.277546
	70.2	0.311432	0.326021	0.326319	0.419688	0.372251	0.337484	0.37308	0.229431	0.276915
	70.525	0.311026	0.326634	0.326023	0.418567	0.374648	0.337886	0.372003	0.229442	0.277796
	70.85	0.311082	0.32764	0.325669	0.417467	0.377019	0.337626	0.371368	0.22975	0.277954
	71.175	0.310991	0.32845	0.325145	0.416305	0.379322	0.338224	0.370966	0.231676	0.278501
	71.5	0.310599	0.327988	0.325303	0.415704	0.381601	0.338925	0.3711	0.232589	0.278913
	71.825	0.310414	0.327116	0.325334	0.415368	0.38374	0.339989	0.371605	0.233941	0.277405
	72.15	0.309659	0.326212	0.325587	0.41438	0.384904	0.339868	0.371196	0.235452	0.27659
	72.475	0.309838	0.325011	0.326799	0.413199	0.386662	0.341235	0.370709	0.236758	0.276132
	72.8	0.310603	0.323692	0.32844	0.413276	0.388917	0.343549	0.371408	0.237886	0.275497
	73.125	0.311402	0.323522	0.329649	0.413339	0.391229	0.347384	0.372312	0.239162	0.275177
	73.45	0.31254	0.323094	0.331216	0.413734	0.392958	0.350887	0.37224	0.239801	0.274654
	73.775	0.312737	0.322473	0.332286	0.415162	0.394356	0.354406	0.372206	0.240684	0.275348
	74.1	0.312995	0.323221	0.333334	0.416159	0.394344	0.357232	0.371137	0.241613	0.276184
	74.425	0.312948	0.323635	0.33463	0.41674	0.39359	0.359774	0.370696	0.242689	0.276123
	74.75	0.313884	0.323672	0.336458	0.416658	0.393451	0.361617	0.37089	0.244875	0.276801
	75.075	0.314327	0.323816	0.338128	0.416224	0.392027	0.36449	0.372003	0.247505	0.277591
	75.4	0.314959	0.323889	0.340196	0.416899	0.39061	0.368014	0.372251	0.249652	0.278035
	75.725	0.316067	0.323459	0.342303	0.417683	0.389435	0.370499	0.371414	0.252053	0.279328
	76.05	0.317661	0.323841	0.34379	0.419662	0.388701	0.375456	0.371581	0.253906	0.281179
	76.375	0.318587	0.324497	0.345639	0.422076	0.389651	0.378764	0.372161	0.254969	0.283684
	76.7	0.319669	0.326156	0.347296	0.424838	0.390413	0.378578	0.372632	0.255828	0.286427
	77.025	0.320936	0.327669	0.34867	0.427444	0.391588	0.377961	0.372216	0.257887	0.288857
	77.35	0.322613	0.328882	0.35027	0.429902	0.394415	0.376815	0.372764	0.258956	0.290996
	77.675	0.323234	0.329961	0.352357	0.431922	0.39579	0.377785	0.37345	0.258477	0.292987
	78	0.32435	0.330036	0.353998	0.43438	0.396596	0.37782	0.374936	0.257477	0.296233
	78.325	0.326151	0.33136	0.355928	0.436574	0.397904	0.37808	0.376093	0.256425	0.299323
	78.65	0.327192	0.332568	0.357524	0.439202	0.397473	0.378361	0.377017	0.255966	0.301746
	78.975	0.328173	0.334142	0.35903	0.442275	0.396934	0.377944	0.376834	0.255462	0.304211
	79.3	0.328804	0.335517	0.362096	0.445045	0.397885	0.377888	0.376708	0.25517	0.305242
	79.625	0.328249	0.337596	0.364618	0.447534	0.398184	0.377851	0.376736	0.254973	0.306827
	79.95	0.328886	0.339862	0.366933	0.449266	0.398778	0.379661	0.377325	0.254073	0.30834
	80.275	0.329766	0.341772	0.368106	0.451334	0.399708	0.382587	0.377629	0.252796	0.310644
	80.6	0.33026	0.344283	0.370106	0.452412	0.399094	0.384575	0.378133	0.251471	0.313329
	80.925	0.330537	0.346886	0.371896	0.453491	0.39722	0.385522	0.379049	0.249903	0.316263
	81.25	0.330351	0.350057	0.373895	0.454616	0.398001	0.386718	0.380087	0.247689	0.318413
	81.575	0.33101	0.353557	0.375829	0.454983	0.39873	0.387278	0.381737	0.24584	0.320231
	81.9	0.330787	0.355569	0.377166	0.455218	0.397417	0.386937	0.384152	0.244918	0.32258
	82.225	0.330388	0.357843	0.378176	0.45659	0.395695	0.389561	0.385741	0.244007	0.324818
	82.55	0.330701	0.359895	0.378597	0.457079	0.394368	0.391665	0.386737	0.243164	0.326038
	82.875	0.331	0.362439	0.37856	0.457089	0.392966	0.39253	0.387524	0.242842	0.326691
	83.2	0.331783	0.365751	0.378792	0.45665	0.391052	0.392997	0.389005	0.242561	0.328098
	83.525	0.332629	0.368325	0.379457	0.45495	0.389922	0.393062	0.390497	0.241946	0.329794
	83.85	0.33315	0.370256	0.379939	0.453797	0.389532	0.39376	0.392697	0.241534	0.330823
	84.175	0.333562	0.370951	0.381037	0.452496	0.390939	0.394389	0.394227	0.241414	0.331816
	84.5	0.33465	0.37125	0.381893	0.451381	0.393289	0.394889	0.395438	0.241138	0.333687
	84.825	0.33436	0.370469	0.382824	0.450405	0.394279	0.395648	0.397032	0.241911	0.334305
	85.15	0.334771	0.370014	0.383862	0.449393	0.393769	0.396744	0.399176	0.242943	0.334985
	85.475	0.335618	0.370963	0.384367	0.448441	0.392098	0.397792	0.402086	0.243197	0.335514
	85.8	0.335954	0.370877	0.385445	0.447167	0.390245	0.398705	0.404962	0.242748	0.33481
	86.125	0.335144	0.370395	0.387186	0.446285	0.387924	0.397569	0.4073	0.242791	0.334992
	86.45	0.334411	0.368448	0.387746	0.445161	0.386394	0.397569	0.409446	0.243626	0.333789
	86.775	0.333575	0.36747	0.388626	0.444137	0.384723	0.395182	0.410917	0.244578	0.332056
	87.1	0.332411	0.366842	0.388498	0.443642	0.383304	0.391313	0.41175	0.245035	0.330742
	87.425	0.330816	0.366023	0.387473	0.442565	0.380949	0.38621	0.412518	0.245388	0.32917
	87.75	0.329844	0.365158	0.387126	0.442335	0.378885	0.383007	0.413882	0.244662	0.328001
	88.075	0.328883	0.363991	0.387173	0.443162	0.376379	0.379972	0.414366	0.24392	0.326788
	88.4	0.32898	0.363056	0.387248	0.443466	0.375172	0.376144	0.415051	0.243127	0.325202
	88.725	0.328941	0.362657	0.386985	0.444512	0.373311	0.372599	0.414881	0.242164	0.323706
	89.05	0.328897	0.361336	0.38663	0.445812	0.372888	0.3705	0.414306	0.241625	0.322957
	89.375	0.327542	0.360971	0.385948	0.447048	0.372206	0.367602	0.413775	0.24126	0.322399
	89.7	0.325566	0.361973	0.385765	0.446946	0.37149	0.366457	0.413759	0.241295	0.319819
	90.025	0.32452	0.363219	0.385231	0.445314	0.369926	0.365713	0.413965	0.240862	0.317887
	90.35	0.323821	0.363385	0.384269	0.444737	0.368099	0.364033	0.413087	0.240323	0.31656
	90.675	0.32335	0.364896	0.383813	0.443822	0.366837	0.36176	0.413046	0.239542	0.31532
	91	0.322502	0.367263	0.3839	0.444046	0.367779	0.359947	0.413711	0.239439	0.315176
	91.325	0.322409	0.370995	0.384258	0.443244	0.368807	0.359016	0.414725	0.239198	0.314726
	91.65	0.322274	0.373098	0.384041	0.442972	0.36935	0.358995	0.413912	0.23844	0.314735
	91.975	0.322179	0.373911	0.383005	0.442716	0.369363	0.358845	0.412504	0.237978	0.314925
	92.3	0.322776	0.374731	0.381843	0.442893	0.370353	0.35915	0.412433	0.236719	0.314618
	92.625	0.32325	0.374745	0.381291	0.444019	0.371169	0.359659	0.412876	0.236346	0.312619
	92.95	0.322453	0.373694	0.380931	0.446249	0.372181	0.359859	0.413215	0.23587	0.3113
	93.275	0.321919	0.373317	0.380535	0.447477	0.372655	0.359163	0.413143	0.235685	0.312202
	93.6	0.320715	0.373592	0.379967	0.449176	0.373093	0.359924	0.412941	0.235086	0.312243
	93.925	0.320543	0.373836	0.379481	0.451224	0.374648	0.360835	0.412647	0.23488	0.312321
	94.25	0.321404	0.373346	0.379783	0.452195	0.374698	0.361816	0.410923	0.233777	0.311871
	94.575	0.322234	0.37294	0.380353	0.452935	0.373712	0.363157	0.409519	0.233129	0.312387
	94.9	0.323974	0.372563	0.380902	0.453488	0.372878	0.362813	0.408823	0.232975	0.312727
	95.225	0.324304	0.373338	0.38069	0.45364	0.372785	0.364311	0.409167	0.232754	0.312227
	95.55	0.323911	0.373692	0.380612	0.453591	0.374004	0.366363	0.409763	0.23235	0.311947
	95.875	0.323554	0.373696	0.38079	0.454808	0.374838	0.366626	0.409947	0.232204	0.311729
	96.2	0.323235	0.373623	0.381009	0.455431	0.376022	0.366742	0.408905	0.23229	0.311449
	96.525	0.323298	0.372375	0.382619	0.454841	0.37656	0.367126	0.407636	0.232028	0.311319
	96.85	0.32426	0.371518	0.382941	0.454101	0.376606	0.368374	0.405416	0.231521	0.310749
	97.175	0.325472	0.371429	0.381881	0.453388	0.376171	0.370442	0.403467	0.231281	0.309915
	97.5	0.326508	0.370252	0.380632	0.453181	0.375726	0.37119	0.402891	0.230957	0.308177
	97.825	0.327572	0.368836	0.379603	0.4529	0.375114	0.372809	0.402868	0.230996	0.307029
	98.15	0.327644	0.367991	0.378987	0.452658	0.373959	0.37453	0.402269	0.231683	0.306309
	98.475	0.327748	0.367948	0.378561	0.452404	0.374789	0.375632	0.402211	0.232002	0.304848
	98.8	0.327432	0.36866	0.377764	0.452024	0.37573	0.374656	0.402192	0.231822	0.303648
	99.125	0.327639	0.36755	0.377051	0.452052	0.375959	0.373539	0.40144	0.232318	0.303182
	99.45	0.327351	0.366507	0.376814	0.452472	0.37621	0.3716	0.401057	0.233034	0.304741
	99.775	0.326818	0.366862	0.376491	0.451967	0.376618	0.371718	0.40116	0.233865	0.30559
	100.1	0.326482	0.366649	0.376486	0.45189	0.376257	0.371162	0.400737	0.235426	0.306135
	100.425	0.325628	0.365277	0.376758	0.452171	0.376116	0.372126	0.401206	0.236763	0.306293
	100.75	0.325483	0.362879	0.376407	0.45124	0.376841	0.373588	0.402304	0.23775	0.306753
	101.075	0.325904	0.359659	0.376424	0.450834	0.377107	0.374679	0.402586	0.23819	0.306511
	101.4	0.326381	0.357203	0.375523	0.450165	0.376975	0.373963	0.402492	0.239223	0.306776
	101.725	0.326697	0.354564	0.375192	0.450509	0.376338	0.374817	0.40147	0.240874	0.307056
	102.05	0.327295	0.351979	0.37521	0.451015	0.375657	0.376601	0.400579	0.242846	0.307261
	102.375	0.326626	0.35082	0.374976	0.450528	0.374221	0.377918	0.401075	0.243911	0.306628
	102.7	0.326822	0.350239	0.375883	0.45012	0.373116	0.379306	0.400652	0.245344	0.305812
	103.025	0.327545	0.349231	0.376711	0.449802	0.371215	0.378082	0.400608	0.246154	0.30467
	103.35	0.328388	0.348462	0.377101	0.449197	0.369696	0.377137	0.402135	0.246639	0.30352
	103.675	0.328411	0.348387	0.3783	0.448854	0.367664	0.377399	0.404104	0.247051	0.303224
	104	0.32882	0.347628	0.378708	0.448993	0.365196	0.376183	0.406765	0.246789	0.302025
	104.325	0.329242	0.34772	0.378922	0.449636	0.36298	0.3747	0.41032	0.246393	0.301065
	104.65	0.329519	0.348864	0.380668	0.450467	0.360949	0.372257	0.412714	0.245765	0.300338
	104.975	0.330035	0.349603	0.382816	0.450455	0.359303	0.369416	0.414296	0.245246	0.300029
	105.3	0.3306	0.348189	0.384825	0.449561	0.356585	0.367486	0.415853	0.24497	0.300028
	105.625	0.330969	0.34703	0.385302	0.449016	0.35318	0.366784	0.417567	0.244319	0.300331
	105.95	0.330784	0.346179	0.385348	0.448468	0.349949	0.366959	0.418996	0.243832	0.300824
	106.275	0.330623	0.345533	0.38603	0.449476	0.347532	0.367231	0.42049	0.244353	0.302585
	106.6	0.330484	0.345459	0.38652	0.449911	0.346648	0.366746	0.422848	0.244927	0.304415
	106.925	0.331237	0.344983	0.387046	0.450497	0.34596	0.365279	0.425026	0.244699	0.306376
	107.25	0.331384	0.344154	0.38701	0.451647	0.345591	0.364134	0.426725	0.244604	0.307929
	107.575	0.33155	0.342916	0.387043	0.452275	0.345802	0.363926	0.427057	0.244734	0.309422
	107.9	0.33108	0.342122	0.387595	0.45386	0.34473	0.361505	0.424965	0.244562	0.312126
	108.225	0.330394	0.341942	0.388175	0.455092	0.34327	0.360676	0.421877	0.243428	0.314942
	108.55	0.329708	0.340464	0.389223	0.456651	0.342294	0.360436	0.419788	0.242075	0.316572
	108.875	0.328959	0.339027	0.390927	0.45802	0.342113	0.359204	0.418898	0.240947	0.31747
	109.2	0.328988	0.338012	0.392186	0.458863	0.341444	0.357523	0.418361	0.240049	0.31878
	109.525	0.328809	0.338127	0.393211	0.459847	0.339765	0.35619	0.416853	0.238802	0.320169
	109.85	0.328493	0.33797	0.393842	0.460581	0.339533	0.355111	0.415055	0.237943	0.321513
	110.175	0.329062	0.337189	0.395203	0.462048	0.340239	0.354454	0.41377	0.236626	0.321907
	110.5	0.328666	0.337161	0.396465	0.462249	0.340372	0.354243	0.41153	0.235163	0.321424
	110.825	0.328237	0.337532	0.397154	0.46215	0.340104	0.354323	0.409027	0.234175	0.320363
	111.15	0.328223	0.33777	0.398912	0.463198	0.340497	0.353646	0.408434	0.233891	0.321236
	111.475	0.328648	0.337254	0.401405	0.464323	0.342071	0.353802	0.407527	0.233701	0.320462
	111.8	0.328959	0.337578	0.40352	0.465022	0.343631	0.354235	0.406456	0.233773	0.320578
	112.125	0.329169	0.338409	0.40534	0.465986	0.344694	0.354675	0.404904	0.233698	0.320305
	112.45	0.329333	0.338285	0.40707	0.467338	0.346886	0.355243	0.403293	0.234479	0.319325
	112.775	0.329961	0.338716	0.408271	0.467737	0.349759	0.355361	0.401674	0.234862	0.319603
	113.1	0.33053	0.338895	0.408234	0.467406	0.352754	0.354466	0.400796	0.235463	0.321765
	113.425	0.331108	0.338421	0.407867	0.467056	0.355074	0.353528	0.400428	0.235836	0.324477
	113.75	0.330616	0.338344	0.407747	0.466265	0.357252	0.352727	0.400294	0.235981	0.327513
	114.075	0.329116	0.337804	0.407603	0.465541	0.358144	0.351867	0.400532	0.235922	0.330029
	114.4	0.327836	0.336507	0.407512	0.465887	0.358988	0.35135	0.40199	0.23661	0.332882
	114.725	0.32794	0.335625	0.406271	0.465943	0.360055	0.352358	0.403064	0.237553	0.335841
	115.05	0.328259	0.334668	0.405066	0.467119	0.361764	0.351865	0.403271	0.238135	0.339603
	115.375	0.328551	0.333681	0.403941	0.468347	0.363688	0.352996	0.402838	0.238939	0.343706
	115.7	0.32918	0.332925	0.403811	0.47007	0.365376	0.355415	0.402802	0.239236	0.345699
	116.025	0.329237	0.33343	0.403628	0.472627	0.366592	0.356892	0.401989	0.238592	0.346062
	116.35	0.328519	0.333913	0.403085	0.474232	0.366125	0.358488	0.401547	0.238112	0.347457
	116.675	0.328145	0.334524	0.401765	0.474987	0.366497	0.359084	0.402375	0.237597	0.349316
	117	0.327704	0.334432	0.401439	0.476197	0.366897	0.35957	0.402815	0.236442	0.349391
	117.325	0.327647	0.334953	0.400563	0.477594	0.367662	0.359236	0.403971	0.235395	0.348856
	117.65	0.327257	0.336849	0.399739	0.478298	0.368193	0.360091	0.405648	0.234486	0.347432
	117.975	0.32805	0.338461	0.399096	0.477231	0.368812	0.361681	0.405534	0.23419	0.346672
	118.3	0.328629	0.339137	0.397972	0.476731	0.369535	0.363916	0.404637	0.234191	0.347201
	118.625	0.328548	0.338812	0.3973	0.47717	0.369924	0.366664	0.404854	0.233668	0.347633
	118.95	0.328644	0.339775	0.39657	0.475829	0.369371	0.369693	0.40556	0.231921	0.348325
	119.275	0.328704	0.340265	0.396397	0.475982	0.368902	0.372604	0.406961	0.229733	0.347736
	119.6	0.329572	0.340366	0.396517	0.476761	0.367721	0.374228	0.408293	0.228729	0.346407
	119.925	0.330579	0.34145	0.397316	0.476738	0.366515	0.375305	0.40886	0.227311	0.346908
	120.25	0.330582	0.341377	0.397055	0.477247	0.36548	0.376319	0.409854	0.224862	0.347016
	120.575	0.331455	0.341008	0.397224	0.477269	0.36467	0.376894	0.410776	0.222732	0.346205
	120.9	0.331718	0.342678	0.397522	0.476621	0.362969	0.377009	0.411793	0.221568	0.345359
	121.225	0.330755	0.34491	0.39794	0.475488	0.361734	0.37472	0.413036	0.22082	0.34477
	121.55	0.32909	0.345984	0.398043	0.473955	0.361464	0.374043	0.41581	0.219887	0.344607
	121.875	0.32804	0.345918	0.399279	0.472279	0.359685	0.373052	0.418738	0.219401	0.342744
	122.2	0.327307	0.345578	0.400708	0.470139	0.357088	0.371348	0.421308	0.218884	0.341424
	122.525	0.327308	0.344379	0.401839	0.468724	0.354905	0.36947	0.425066	0.218819	0.341465
	122.85	0.328171	0.343527	0.402517	0.467834	0.353175	0.368985	0.428604	0.219035	0.340203
	123.175	0.32822	0.343142	0.403324	0.465522	0.352072	0.369254	0.431808	0.219367	0.339315
	123.5	0.327548	0.342666	0.40381	0.462718	0.348834	0.369403	0.435605	0.219332	0.338245
	123.825	0.327191	0.342328	0.404749	0.459467	0.346521	0.369213	0.438296	0.219913	0.337916
	124.15	0.327388	0.342928	0.405411	0.456475	0.34613	0.36843	0.440752	0.220245	0.337706
	124.475	0.327041	0.343031	0.406075	0.453133	0.345831	0.368608	0.442559	0.219738	0.337749
	124.8	0.32548	0.342896	0.406953	0.450736	0.344793	0.369097	0.444067	0.219078	0.338516
	125.125	0.324421	0.343402	0.408022	0.449045	0.344142	0.368897	0.444924	0.218774	0.335899
	125.45	0.325183	0.344216	0.408908	0.44859	0.343299	0.368399	0.446093	0.219216	0.333268
	125.775	0.325926	0.344035	0.410297	0.446563	0.342528	0.367494	0.44746	0.218809	0.333094
	126.1	0.326627	0.344103	0.411857	0.44459	0.342236	0.368049	0.450155	0.218799	0.331999
	126.425	0.327751	0.343825	0.411974	0.441745	0.34168	0.368806	0.452759	0.219338	0.331563
	126.75	0.329465	0.344452	0.412209	0.439137	0.341943	0.369591	0.454441	0.219326	0.331909
	127.075	0.33014	0.345122	0.412434	0.437359	0.340804	0.371284	0.456235	0.220601	0.331857
	127.4	0.330038	0.34605	0.413349	0.4356	0.340291	0.372658	0.457272	0.221632	0.333151
	127.725	0.329952	0.346129	0.414068	0.433905	0.34094	0.374677	0.458625	0.221721	0.332941
	128.05	0.329808	0.345677	0.415149	0.432482	0.341637	0.376594	0.460483	0.22153	0.332772
	128.375	0.328501	0.34463	0.415712	0.432292	0.34148	0.37961	0.461918	0.221134	0.332618
	128.7	0.32723	0.344592	0.416248	0.432558	0.341529	0.381953	0.462924	0.220694	0.332834
	129.025	0.327558	0.344784	0.417363	0.432329	0.341245	0.384258	0.461127	0.219906	0.332484
	129.35	0.328079	0.345138	0.416971	0.431191	0.340951	0.386341	0.458769	0.220003	0.332405
	129.675	0.32731	0.345365	0.416326	0.42928	0.340069	0.38752	0.45788	0.220401	0.332168
	130	0.326668	0.34642	0.415647	0.428046	0.339304	0.388284	0.456981	0.220611	0.33111
	130.325	0.327221	0.347501	0.414918	0.429067	0.33891	0.388749	0.454546	0.22034	0.328545
	130.65	0.327546	0.348211	0.414542	0.429935	0.339164	0.388956	0.453103	0.219767	0.326104
	130.975	0.328072	0.349716	0.412924	0.430803	0.3397	0.389353	0.450858	0.218877	0.32391
	131.3	0.329583	0.351232	0.412733	0.432957	0.339665	0.389561	0.44932	0.217263	0.322875
	131.625	0.330913	0.353657	0.412708	0.434583	0.340176	0.391574	0.447968	0.216411	0.321783
	131.95	0.333137	0.356335	0.412942	0.436429	0.340471	0.391539	0.448056	0.215996	0.321361
	132.275	0.336178	0.359044	0.412861	0.437511	0.341148	0.391274	0.448492	0.216717	0.321287
	132.6	0.339413	0.362487	0.411812	0.437009	0.342748	0.39202	0.448635	0.216909	0.321739
	132.925	0.341457	0.364114	0.411088	0.43681	0.344761	0.392409	0.44875	0.216093	0.321397
	133.25	0.343842	0.364898	0.410526	0.437383	0.345442	0.392393	0.448211	0.21574	0.322345
	133.575	0.346363	0.3653	0.411418	0.438307	0.346289	0.393919	0.447276	0.216266	0.323043
	133.9	0.349003	0.365829	0.411298	0.438843	0.346564	0.395008	0.44757	0.216633	0.323591
	134.225	0.350532	0.366195	0.409688	0.440082	0.347971	0.394755	0.447603	0.216407	0.323712
	134.55	0.351962	0.365825	0.407376	0.43981	0.34934	0.394487	0.446514	0.216557	0.323891
	134.875	0.352058	0.365278	0.405579	0.439819	0.351005	0.395179	0.444627	0.216881	0.324304
	135.2	0.352185	0.364297	0.40392	0.439229	0.351294	0.39601	0.443938	0.216935	0.323255
	135.525	0.351785	0.363716	0.403186	0.439663	0.351824	0.395046	0.443732	0.216638	0.322184
	135.85	0.352793	0.363491	0.402093	0.439672	0.352732	0.394517	0.442687	0.217126	0.320537
	136.175	0.353635	0.362405	0.400831	0.440306	0.354174	0.393437	0.440515	0.218088	0.318415
	136.5	0.353716	0.361352	0.400049	0.441031	0.354851	0.392825	0.438619	0.219351	0.315944
	136.825	0.353445	0.360764	0.399076	0.440704	0.355439	0.392639	0.437719	0.220242	0.314118
	137.15	0.352489	0.361186	0.398163	0.4402	0.355268	0.391427	0.437441	0.220568	0.312466
	137.475	0.352673	0.362934	0.396612	0.441847	0.354986	0.390712	0.43646	0.221715	0.310569
	137.8	0.353016	0.364396	0.394979	0.443531	0.355948	0.390066	0.434564	0.222943	0.309584
	138.125	0.354112	0.365298	0.394085	0.443588	0.356078	0.389496	0.433418	0.224295	0.308318
	138.45	0.35557	0.365072	0.393336	0.44356	0.355198	0.38738	0.432092	0.225556	0.307738
	138.775	0.3563	0.364383	0.392538	0.443544	0.353606	0.385796	0.430381	0.226451	0.306759
	139.1	0.355597	0.36358	0.391865	0.444434	0.351929	0.38396	0.427855	0.227433	0.306344
	139.425	0.355356	0.362074	0.390902	0.446134	0.350957	0.384237	0.425787	0.228519	0.305654
	139.75	0.354993	0.360747	0.390649	0.448803	0.350441	0.385473	0.424052	0.230069	0.305322
	140.075	0.353715	0.359182	0.390813	0.451457	0.350116	0.38478	0.423078	0.232996	0.305507
	140.4	0.352672	0.358929	0.389861	0.452366	0.34994	0.384274	0.42273	0.235903	0.305533
	140.725	0.350661	0.35811	0.388436	0.452697	0.350037	0.384596	0.421054	0.237093	0.304602
	141.05	0.348784	0.357904	0.387239	0.452566	0.351486	0.384743	0.419754	0.23855	0.303937
	141.375	0.347007	0.357534	0.387038	0.451419	0.352275	0.38424	0.418615	0.24056	0.30305
	141.7	0.345801	0.358083	0.387045	0.450534	0.351554	0.383846	0.417236	0.243078	0.302263
	142.025	0.346211	0.359819	0.386685	0.450767	0.350501	0.383524	0.415113	0.245032	0.302176
	142.35	0.347437	0.361741	0.386584	0.450947	0.349769	0.382355	0.412933	0.245088	0.301265
	142.675	0.348162	0.362264	0.386582	0.452841	0.35016	0.381673	0.411287	0.245076	0.300092
	143	0.348489	0.361226	0.387447	0.454659	0.351698	0.382762	0.40971	0.245354	0.298809
	143.325	0.348231	0.361386	0.388513	0.456395	0.35347	0.384526	0.406671	0.245755	0.298061
	143.65	0.347223	0.361099	0.389444	0.458076	0.355935	0.385165	0.40254	0.245869	0.297104
	143.975	0.346508	0.360535	0.390839	0.459435	0.357302	0.38549	0.398356	0.246634	0.296178
	144.3	0.345516	0.361761	0.392575	0.460081	0.358299	0.384156	0.393788	0.247697	0.295151
	144.625	0.345228	0.364562	0.393733	0.459587	0.359832	0.382266	0.389708	0.248642	0.294559
	144.95	0.346233	0.365563	0.394283	0.457707	0.362664	0.382633	0.38693	0.249047	0.294911
	145.275	0.34597	0.365975	0.394968	0.454215	0.36462	0.381724	0.384771	0.250023	0.295108
	145.6	0.345143	0.367065	0.395896	0.451216	0.365695	0.380606	0.382894	0.251368	0.29467
	145.925	0.342928	0.368869	0.396938	0.447164	0.368391	0.38023	0.380743	0.250869	0.294945
	146.25	0.340711	0.36975	0.398228	0.443298	0.372038	0.380269	0.379815	0.25066	0.295006
	146.575	0.338111	0.370616	0.399388	0.438749	0.373707	0.378991	0.378365	0.252119	0.294442
	146.9	0.336413	0.371801	0.400692	0.435206	0.375758	0.378104	0.37662	0.253009	0.293663
	147.225	0.334915	0.372398	0.401582	0.432667	0.379175	0.377285	0.375216	0.253939	0.292779
	147.55	0.333762	0.371825	0.402069	0.431761	0.382782	0.376573	0.374911	0.255916	0.292367
	147.875	0.333854	0.370468	0.402788	0.431643	0.385446	0.375365	0.373797	0.25864	0.291316
	148.2	0.333376	0.370712	0.403262	0.431933	0.388162	0.374292	0.372738	0.259674	0.291952
	148.525	0.332812	0.371628	0.403129	0.43172	0.390954	0.372998	0.370569	0.261287	0.292868
	148.85	0.331481	0.372261	0.403048	0.431348	0.392997	0.372755	0.368902	0.262507	0.29349
	149.175	0.330355	0.371685	0.402678	0.431413	0.394004	0.370954	0.367309	0.263579	0.293584
	149.5	0.329212	0.370172	0.402863	0.431409	0.394662	0.368731	0.365855	0.265074	0.293046
	149.825	0.327929	0.36856	0.403181	0.431791	0.394951	0.365643	0.365222	0.266644	0.292294
	150.15	0.326338	0.366746	0.403482	0.431903	0.394168	0.362659	0.365772	0.268533	0.292161
	150.475	0.325952	0.364073	0.403099	0.433021	0.393659	0.360224	0.366383	0.270052	0.291974
	150.8	0.326324	0.36367	0.401583	0.432872	0.393181	0.358477	0.366369	0.272186	0.29218
	151.125	0.327277	0.364098	0.399932	0.432307	0.391623	0.356182	0.365663	0.274547	0.292219
	151.45	0.327171	0.363906	0.399369	0.432078	0.39069	0.354453	0.365235	0.277293	0.291563
	151.775	0.327097	0.363505	0.399373	0.431372	0.390186	0.35312	0.36614	0.279875	0.291269
	152.1	0.326036	0.362989	0.398467	0.432137	0.390591	0.352852	0.367224	0.281618	0.291201
	152.425	0.324864	0.360613	0.397644	0.432879	0.390521	0.352661	0.367359	0.28352	0.290724
	152.75	0.324034	0.358708	0.396994	0.432878	0.389777	0.35219	0.367412	0.284812	0.291334
	153.075	0.323785	0.356538	0.397013	0.432295	0.389319	0.349841	0.367984	0.286932	0.291872
	153.4	0.324715	0.354268	0.396904	0.432429	0.388495	0.348451	0.368072	0.287998	0.292364
	153.725	0.326712	0.352949	0.396082	0.431672	0.387287	0.346234	0.368148	0.289586	0.292277
	154.05	0.32838	0.352526	0.394774	0.431165	0.386886	0.345059	0.368321	0.291905	0.292901
	154.375	0.329468	0.352267	0.393326	0.431368	0.387702	0.345168	0.368158	0.294154	0.29338
	154.7	0.330848	0.350611	0.390841	0.431436	0.388008	0.34568	0.367411	0.295861	0.293852
	155.025	0.332626	0.348117	0.388833	0.430455	0.387747	0.345375	0.366571	0.297074	0.294083
	155.35	0.334256	0.344088	0.387387	0.429108	0.387199	0.344939	0.366373	0.296769	0.294165
	155.675	0.335468	0.341535	0.385954	0.428307	0.387045	0.343732	0.365881	0.294998	0.295303
	156	0.336928	0.340094	0.38455	0.426581	0.386721	0.343608	0.365846	0.292284	0.295867
	156.325	0.337904	0.339394	0.382551	0.426069	0.38594	0.343316	0.367421	0.290309	0.295644
	156.65	0.338776	0.338799	0.381081	0.425047	0.385664	0.34269	0.369633	0.288236	0.295837
	156.975	0.338834	0.338293	0.379291	0.424109	0.385914	0.342051	0.372043	0.286377	0.295665
	157.3	0.338109	0.33734	0.377679	0.423706	0.386231	0.341346	0.373809	0.284889	0.295576
	157.625	0.33811	0.337208	0.376676	0.4232	0.385109	0.341443	0.374495	0.284209	0.295419
	157.95	0.338558	0.336724	0.37616	0.421946	0.384587	0.341176	0.374379	0.283259	0.29524
	158.275	0.33846	0.336594	0.376255	0.42179	0.384649	0.340344	0.372516	0.281688	0.294635
	158.6	0.338249	0.336878	0.376932	0.422302	0.385166	0.33986	0.370856	0.280242	0.293611
	158.925	0.336876	0.33644	0.377382	0.423498	0.385264	0.339442	0.369743	0.2779	0.293629
	159.25	0.335079	0.335753	0.377459	0.425587	0.385147	0.340153	0.368357	0.275649	0.294131
	159.575	0.333105	0.335345	0.377855	0.426447	0.385837	0.341831	0.367471	0.27411	0.294501
	159.9	0.331367	0.333982	0.378614	0.426517	0.388869	0.342286	0.367427	0.273428	0.294395
	160.225	0.330278	0.333079	0.378918	0.427617	0.392755	0.341656	0.366786	0.272727	0.294503
	160.55	0.32986	0.331462	0.378842	0.429104	0.395087	0.34069	0.366168	0.27172	0.293063
	160.875	0.329103	0.330425	0.379016	0.430826	0.39772	0.340436	0.365951	0.270483	0.292379
	161.2	0.328183	0.329185	0.379491	0.431838	0.402209	0.341235	0.367508	0.269338	0.291976
	161.525	0.327143	0.32813	0.38038	0.432592	0.405937	0.343801	0.368796	0.267588	0.291079
	161.85	0.326277	0.327079	0.381132	0.433259	0.409152	0.346413	0.369326	0.266521	0.290657
	162.175	0.325918	0.325717	0.381899	0.434141	0.414021	0.347778	0.369084	0.266144	0.289299
	162.5	0.325752	0.323605	0.383653	0.435758	0.418935	0.348969	0.368653	0.26577	0.287624
	162.825	0.325429	0.321248	0.385154	0.437354	0.424158	0.349938	0.368664	0.265293	0.287005
	163.15	0.325525	0.319511	0.386491	0.438591	0.43133	0.350339	0.368662	0.263862	0.286042
	163.475	0.325283	0.319239	0.387972	0.43999	0.437712	0.35138	0.369492	0.262875	0.285322
	163.8	0.325973	0.318607	0.389272	0.440403	0.443631	0.352396	0.369856	0.262107	0.284768
	164.125	0.326287	0.317836	0.390763	0.440809	0.449956	0.352794	0.370311	0.261659	0.283607
	164.45	0.32648	0.317133	0.390837	0.442271	0.456332	0.352314	0.370297	0.261637	0.282723
	164.775	0.326843	0.316137	0.391572	0.44486	0.460361	0.351285	0.369417	0.261579	0.28208
	165.1	0.327716	0.315352	0.392384	0.447506	0.462696	0.35087	0.368012	0.261094	0.281341
	165.425	0.328027	0.315216	0.393374	0.449039	0.462774	0.351144	0.366956	0.260447	0.28116
	165.75	0.327654	0.314815	0.39299	0.450547	0.46213	0.351129	0.367069	0.259951	0.280986
	166.075	0.327674	0.314133	0.391942	0.452095	0.463305	0.351946	0.366204	0.259866	0.281303
	166.4	0.32896	0.313745	0.391231	0.452402	0.467557	0.353679	0.365709	0.259156	0.281892
	166.725	0.330378	0.313718	0.39073	0.453414	0.4697	0.354307	0.364425	0.257483	0.282966
	167.05	0.332397	0.313191	0.39033	0.454762	0.470224	0.355249	0.363106	0.256572	0.28323
	167.375	0.333938	0.312197	0.389626	0.454975	0.469958	0.356424	0.362871	0.255994	0.283843
	167.7	0.336171	0.311535	0.3893	0.456212	0.470003	0.358615	0.360939	0.255442	0.284806
	168.025	0.337976	0.310789	0.388104	0.457636	0.473218	0.359278	0.358688	0.254321	0.285558
	168.35	0.338861	0.310777	0.386487	0.459841	0.47717	0.358263	0.35714	0.253361	0.286586
	168.675	0.338814	0.311357	0.385879	0.462347	0.476708	0.356817	0.354508	0.25277	0.287886
	169	0.339157	0.310568	0.385328	0.463738	0.473143	0.355616	0.352859	0.252076	0.288626
	169.325	0.338496	0.310234	0.383716	0.465586	0.469739	0.355915	0.351382	0.251003	0.289239
	169.65	0.337159	0.31045	0.38259	0.468227	0.467817	0.355284	0.350611	0.250653	0.290434
	169.975	0.336089	0.310865	0.382377	0.470009	0.467163	0.354919	0.350713	0.250513	0.291669
	170.3	0.335253	0.311367	0.38248	0.471024	0.465828	0.354352	0.351415	0.249724	0.29326
	170.625	0.334875	0.311252	0.383015	0.472139	0.464863	0.354394	0.351755	0.249594	0.294771
	170.95	0.333297	0.310963	0.383855	0.473004	0.463218	0.353547	0.351242	0.249531	0.296046
	171.275	0.331683	0.31127	0.383931	0.473026	0.460404	0.351297	0.350665	0.250072	0.296904
	171.6	0.33031	0.310969	0.384243	0.472328	0.457918	0.350724	0.35059	0.250171	0.29893
	171.925	0.328349	0.311246	0.385007	0.472613	0.457772	0.349915	0.350812	0.249119	0.300038
	172.25	0.326403	0.311363	0.386255	0.472816	0.45826	0.348655	0.351689	0.248492	0.301814
	172.575	0.324538	0.312881	0.387142	0.471505	0.457511	0.348176	0.352697	0.247512	0.30418
	172.9	0.322809	0.314339	0.388375	0.472583	0.456518	0.34729	0.35368	0.247239	0.306613
	173.225	0.321043	0.31439	0.389856	0.47384	0.455833	0.345488	0.353622	0.246624	0.308488
	173.55	0.319814	0.314181	0.390777	0.476806	0.455522	0.343471	0.353744	0.245615	0.309841
	173.875	0.318821	0.315205	0.39179	0.479727	0.456677	0.341072	0.354654	0.245223	0.312086
	174.2	0.31775	0.316128	0.393383	0.482183	0.455728	0.339833	0.355389	0.244225	0.314027
	174.525	0.317291	0.318153	0.39426	0.486852	0.455556	0.338013	0.355809	0.242689	0.316315
	174.85	0.316174	0.320337	0.395014	0.491275	0.454883	0.335738	0.356873	0.241948	0.31842
	175.175	0.315516	0.321169	0.396191	0.494617	0.451886	0.333368	0.357041	0.241314	0.319701
	175.5	0.315481	0.321063	0.39656	0.497592	0.449855	0.333034	0.357539	0.240692	0.321845
	175.825	0.31458	0.321293	0.397912	0.501161	0.448638	0.331421	0.357887	0.239947	0.323547
	176.15	0.314801	0.320791	0.40079	0.502979	0.448624	0.330205	0.358236	0.240045	0.324784
	176.475	0.315332	0.320625	0.405513	0.506711	0.447343	0.329911	0.357898	0.24062	0.326182
	176.8	0.315839	0.319555	0.41029	0.512701	0.444551	0.329413	0.357507	0.240618	0.326681
	177.125	0.31623	0.319306	0.410804	0.518159	0.441449	0.329853	0.356815	0.240455	0.327239
	177.45	0.315536	0.319777	0.407828	0.523876	0.439072	0.330462	0.355633	0.240109	0.327324
	177.775	0.314477	0.320626	0.404569	0.530126	0.438083	0.331511	0.355426	0.240287	0.327605
	178.1	0.313159	0.320678	0.401993	0.538064	0.43828	0.331816	0.356021	0.240168	0.327219
	178.425	0.31158	0.320297	0.399001	0.547357	0.43929	0.333042	0.356323	0.239971	0.326773
	178.75	0.31072	0.320275	0.395893	0.553587	0.439746	0.333809	0.357158	0.239641	0.325726
	179.075	0.310521	0.319506	0.39294	0.557272	0.440831	0.334075	0.358127	0.239137	0.324759
	179.4	0.310742	0.318625	0.390826	0.561112	0.442083	0.335879	0.357313	0.238655	0.323458
	179.725	0.311218	0.317489	0.389309	0.563178	0.442094	0.338074	0.356258	0.238633	0.323388
	180.05	0.311581	0.316882	0.387538	0.563869	0.440964	0.340011	0.35595	0.23892	0.324045
	180.375	0.311057	0.316777	0.385617	0.568261	0.439581	0.342195	0.354556	0.238879	0.32337
	180.7	0.311448	0.315892	0.384744	0.572344	0.438249	0.342964	0.35438	0.239313	0.323519
	181.025	0.312815	0.314143	0.384824	0.573872	0.436136	0.342281	0.353843	0.240083	0.326225
	181.35	0.313395	0.312552	0.38416	0.575283	0.433537	0.341779	0.352785	0.240262	0.327042
	181.675	0.312662	0.312323	0.383904	0.575718	0.434257	0.34361	0.352619	0.241184	0.325959
	182	0.312976	0.313207	0.384029	0.5749	0.434582	0.345342	0.35274	0.241835	0.32532
	182.325	0.313014	0.313094	0.385294	0.572724	0.43383	0.345674	0.351892	0.242169	0.325762
	182.65	0.312764	0.313282	0.386793	0.570696	0.432559	0.345543	0.350218	0.242011	0.326389
	182.975	0.312759	0.313243	0.388555	0.569769	0.431848	0.346117	0.348235	0.242113	0.324124
	183.3	0.313792	0.312998	0.389643	0.570677	0.431343	0.347261	0.346188	0.242319	0.32228
	183.625	0.314802	0.312131	0.390385	0.570041	0.429904	0.351036	0.345507	0.242755	0.321427
	183.95	0.315463	0.311297	0.390587	0.569108	0.430101	0.353564	0.345952	0.244034	0.32242
	184.275	0.314737	0.309394	0.390471	0.570187	0.431054	0.355208	0.346389	0.245104	0.322847
	184.6	0.314095	0.308231	0.390247	0.571591	0.431977	0.354896	0.347357	0.2459	0.321668
	184.925	0.314012	0.30836	0.389821	0.570846	0.434046	0.354702	0.347899	0.247195	0.319816
	185.25	0.313195	0.308959	0.390507	0.568126	0.435448	0.355818	0.348407	0.247482	0.319146
	185.575	0.31275	0.309628	0.391737	0.564665	0.437269	0.355957	0.347489	0.247488	0.32174
	185.9	0.313247	0.309657	0.392942	0.561329	0.438755	0.356376	0.345016	0.247379	0.324617
	186.225	0.313066	0.30954	0.394084	0.556623	0.440305	0.356176	0.343883	0.247435	0.326641
	186.55	0.312878	0.31017	0.395132	0.550855	0.441156	0.355628	0.343166	0.247818	0.327376
	186.875	0.312654	0.311343	0.395606	0.545982	0.441008	0.353995	0.343196	0.248068	0.327859
	187.2	0.310513	0.312598	0.39561	0.542332	0.441863	0.35281	0.343046	0.248225	0.327949
	187.525	0.309552	0.313753	0.395328	0.538029	0.44323	0.352057	0.342729	0.248848	0.328091
	187.85	0.308111	0.314658	0.395254	0.533057	0.445931	0.352218	0.342321	0.249343	0.329667
	188.175	0.307096	0.315393	0.395033	0.527624	0.449985	0.352373	0.341751	0.249711	0.331219
	188.5	0.306327	0.316478	0.394448	0.521876	0.453812	0.354331	0.340579	0.250938	0.331433
	188.825	0.306077	0.317201	0.394433	0.517006	0.456488	0.35595	0.34111	0.25104	0.329819
	189.15	0.305886	0.317413	0.394071	0.512671	0.457718	0.354334	0.340528	0.251235	0.329171
	189.475	0.305745	0.318774	0.392966	0.507309	0.45947	0.351092	0.339131	0.251587	0.329786
	189.8	0.304744	0.321157	0.392802	0.50159	0.460517	0.347808	0.338074	0.251948	0.330092
	190.125	0.304471	0.323266	0.391487	0.498622	0.461118	0.344346	0.337098	0.251695	0.329393
	190.45	0.304872	0.325872	0.389223	0.495247	0.462508	0.341266	0.336859	0.251644	0.328237
	190.775	0.305136	0.329362	0.388131	0.490242	0.462929	0.340172	0.336525	0.251908	0.326576
	191.1	0.306858	0.332261	0.388544	0.48685	0.462431	0.339301	0.336866	0.251603	0.324346
	191.425	0.308693	0.334178	0.388698	0.483389	0.462524	0.339105	0.336529	0.251689	0.323038
	191.75	0.310344	0.336083	0.38886	0.480103	0.463442	0.33791	0.336009	0.251425	0.322536
	192.075	0.311996	0.338644	0.38845	0.47531	0.464466	0.336408	0.337041	0.251374	0.321816
	192.4	0.313023	0.341819	0.388373	0.469698	0.467498	0.335419	0.337829	0.251934	0.321396
	192.725	0.314461	0.344065	0.387466	0.464046	0.469987	0.333455	0.33818	0.25269	0.320971
	193.05	0.315665	0.345632	0.386338	0.458964	0.472039	0.331869	0.339707	0.253307	0.319835
	193.375	0.317918	0.347045	0.385805	0.454859	0.475829	0.331504	0.341399	0.253672	0.317369
	193.7	0.31955	0.34834	0.385363	0.449632	0.47847	0.332364	0.343765	0.253147	0.3152
	194.025	0.320631	0.350343	0.384636	0.444652	0.482509	0.333701	0.344662	0.252773	0.313803
	194.35	0.320983	0.351908	0.383706	0.440629	0.485711	0.33494	0.346627	0.253193	0.31115
	194.675	0.322476	0.353344	0.3822	0.437429	0.487138	0.335491	0.34946	0.253904	0.308088
	195	0.323764	0.354822	0.380875	0.434757	0.490272	0.335532	0.351004	0.254647	0.304531
	195.325	0.325225	0.35634	0.379182	0.431651	0.493159	0.335462	0.3521	0.254404	0.302047
	195.65	0.326389	0.356935	0.378857	0.429623	0.491855	0.33595	0.353401	0.253648	0.300999
	195.975	0.326673	0.357571	0.378711	0.429049	0.489885	0.338181	0.355967	0.253135	0.298625
	196.3	0.32599	0.358773	0.378756	0.429482	0.48644	0.34156	0.358413	0.252755	0.295299
	196.625	0.325523	0.36031	0.37797	0.429052	0.483692	0.345281	0.361793	0.252538	0.293056
	196.95	0.325725	0.362342	0.377213	0.427837	0.481895	0.347757	0.36516	0.252628	0.29122
	197.275	0.326017	0.364151	0.376872	0.426488	0.480458	0.349055	0.367473	0.25326	0.28949
	197.6	0.326535	0.366931	0.375857	0.425358	0.47914	0.349199	0.369405	0.252646	0.288746
	197.925	0.325934	0.368561	0.375108	0.427275	0.478483	0.34921	0.372171	0.252003	0.288477
	198.25	0.326236	0.369762	0.375141	0.428022	0.477164	0.349393	0.375199	0.251563	0.287499
	198.575	0.326692	0.371023	0.375621	0.426304	0.475955	0.350341	0.377729	0.251793	0.286215
	198.9	0.326956	0.372363	0.375759	0.425513	0.474369	0.35179	0.379734	0.252583	0.285343
	199.225	0.326221	0.374352	0.375023	0.425567	0.473347	0.352621	0.382113	0.252938	0.284548
	199.55	0.326708	0.377159	0.375047	0.42599	0.470565	0.353447	0.385209	0.253288	0.28307
	199.875	0.327366	0.380367	0.37474	0.426563	0.467966	0.353501	0.389753	0.254284	0.281524
	200.2	0.328091	0.384854	0.374467	0.426846	0.465782	0.35488	0.393221	0.254878	0.281254
	200.525	0.329423	0.387603	0.375168	0.427208	0.46511	0.355722	0.395724	0.255759	0.280393
	200.85	0.331149	0.389971	0.375339	0.427673	0.464603	0.356481	0.398937	0.256422	0.280297
	201.175	0.331924	0.394506	0.37554	0.426417	0.462286	0.356291	0.403449	0.257458	0.279638
	201.5	0.332692	0.399339	0.375707	0.42452	0.460306	0.355624	0.404683	0.258303	0.278433
	201.825	0.333141	0.4035	0.375265	0.423424	0.459511	0.355092	0.406891	0.259205	0.277828
	202.15	0.332213	0.407138	0.374602	0.422415	0.459038	0.354585	0.409152	0.260689	0.276757
	202.475	0.331499	0.41018	0.373854	0.421709	0.458627	0.354342	0.411709	0.261437	0.275228
	202.8	0.331359	0.413567	0.373922	0.420383	0.459748	0.354113	0.415314	0.262523	0.274181
	203.125	0.331329	0.418112	0.373592	0.419911	0.459892	0.353642	0.416886	0.263356	0.27374
	203.45	0.331503	0.422702	0.374016	0.419781	0.458366	0.353233	0.417241	0.264264	0.274135
	203.775	0.332284	0.425839	0.374012	0.420391	0.45797	0.351044	0.418629	0.26514	0.27467
	204.1	0.33382	0.428015	0.373568	0.420331	0.45848	0.349515	0.419992	0.265401	0.274583
	204.425	0.335727	0.43189	0.373431	0.419115	0.461638	0.347977	0.421418	0.265366	0.27473
	204.75	0.3372	0.435918	0.374028	0.416974	0.467377	0.346017	0.422686	0.264436	0.27474
	205.075	0.339335	0.439767	0.374447	0.415364	0.471631	0.344936	0.424582	0.263914	0.27483
	205.4	0.342281	0.442153	0.37535	0.412917	0.474534	0.342822	0.426842	0.263841	0.274919
	205.725	0.343898	0.445201	0.375967	0.411427	0.477827	0.341643	0.427351	0.264091	0.274366
	206.05	0.345419	0.448622	0.374839	0.409724	0.481983	0.340824	0.424872	0.264449	0.274329
	206.375	0.346757	0.45215	0.374359	0.408229	0.48724	0.33997	0.422331	0.264535	0.273452
	206.7	0.349491	0.455612	0.374029	0.407355	0.492758	0.339342	0.420613	0.264733	0.272693
	207.025	0.352136	0.45851	0.374335	0.406039	0.498274	0.338343	0.419823	0.265488	0.272201
	207.35	0.354265	0.460256	0.374326	0.406002	0.504043	0.336843	0.420234	0.265722	0.272681
	207.675	0.355854	0.462114	0.374693	0.405692	0.508217	0.336691	0.419287	0.265499	0.272845
	208	0.356964	0.464687	0.374954	0.405504	0.511425	0.335561	0.418195	0.265438	0.272678
	208.325	0.358129	0.467466	0.375295	0.405713	0.514104	0.335761	0.417632	0.265304	0.27262
	208.65	0.360259	0.47012	0.376166	0.404959	0.51906	0.335225	0.41764	0.265369	0.273516
	208.975	0.362316	0.472569	0.375972	0.403592	0.522317	0.335097	0.417988	0.265207	0.274203
	209.3	0.364167	0.473474	0.375746	0.40225	0.524382	0.334265	0.419767	0.265459	0.273547
	209.625	0.36558	0.47479	0.375362	0.401309	0.525734	0.333421	0.421115	0.265141	0.272715
	209.95	0.368207	0.477739	0.374958	0.401008	0.526216	0.332951	0.423388	0.265449	0.272754
	210.275	0.371546	0.481876	0.374812	0.400734	0.525927	0.332053	0.425483	0.265319	0.273364
	210.6	0.373467	0.484325	0.375063	0.400187	0.526398	0.332346	0.427793	0.265603	0.274018
	210.925	0.374796	0.487232	0.375456	0.399645	0.527683	0.333117	0.427899	0.266199	0.273827
	211.25	0.37556	0.489758	0.375777	0.398409	0.527966	0.334006	0.423985	0.267053	0.273831
	211.575	0.375296	0.492693	0.376441	0.398552	0.529719	0.336072	0.419199	0.268586	0.275042
	211.9	0.375241	0.497678	0.377187	0.39928	0.531682	0.338236	0.414871	0.26997	0.275727
	212.225	0.375283	0.502379	0.378302	0.399928	0.533452	0.339994	0.414756	0.271032	0.275427
	212.55	0.37557	0.508252	0.378852	0.39901	0.537834	0.340934	0.414723	0.271968	0.275782
	212.875	0.376752	0.513874	0.379597	0.399574	0.54266	0.341474	0.41518	0.273019	0.276715
	213.2	0.377322	0.51801	0.380287	0.399726	0.545135	0.34216	0.417122	0.274663	0.276702
	213.525	0.377621	0.523885	0.380755	0.399266	0.546241	0.342312	0.418514	0.276001	0.276458
	213.85	0.378006	0.530725	0.381845	0.399078	0.547379	0.343119	0.419921	0.27702	0.276562
	214.175	0.379095	0.538383	0.382345	0.398964	0.549708	0.344059	0.423039	0.278806	0.276973
	214.5	0.379148	0.545409	0.382348	0.399446	0.553986	0.343264	0.429433	0.280803	0.277214
	214.825	0.379711	0.551443	0.382331	0.399846	0.556185	0.342623	0.433851	0.283405	0.277681
	215.15	0.3808	0.557815	0.383049	0.399972	0.557831	0.342575	0.434563	0.285588	0.279062
	215.475	0.3819	0.562237	0.383242	0.39987	0.558082	0.341006	0.433721	0.28685	0.280005
	215.8	0.3836	0.564762	0.383629	0.40007	0.557193	0.340491	0.431666	0.288849	0.280894
	216.125	0.385445	0.56627	0.384482	0.400349	0.556487	0.34052	0.428796	0.291122	0.28117
	216.45	0.389083	0.568594	0.385154	0.400076	0.554836	0.340346	0.42297	0.293097	0.281317
	216.775	0.391898	0.572975	0.385733	0.398529	0.553413	0.340772	0.416301	0.295183	0.280269
	217.1	0.394424	0.577014	0.385545	0.396739	0.552074	0.340504	0.408474	0.296526	0.280498
	217.425	0.397049	0.57872	0.385574	0.396204	0.550321	0.339909	0.402754	0.297749	0.280358
	217.75	0.398196	0.579925	0.385126	0.395513	0.5494	0.340048	0.39918	0.298728	0.280788
	218.075	0.397859	0.580885	0.38612	0.393874	0.54937	0.342415	0.395282	0.298865	0.281333
	218.4	0.396823	0.581196	0.387182	0.392655	0.547234	0.343005	0.390557	0.298922	0.281459
	218.725	0.395852	0.580583	0.38801	0.391943	0.544491	0.342832	0.387372	0.299118	0.281907
	219.05	0.393898	0.580376	0.388719	0.392006	0.541835	0.343576	0.385071	0.299566	0.281927
	219.375	0.391614	0.579673	0.389562	0.392196	0.538726	0.34377	0.382065	0.300962	0.28187
	219.7	0.390395	0.580972	0.38997	0.391487	0.537782	0.34401	0.379499	0.30227	0.281666
	220.025	0.390415	0.583805	0.390444	0.39007	0.537336	0.345998	0.378012	0.302915	0.281796
	220.35	0.390805	0.58564	0.391535	0.390253	0.535111	0.346987	0.377865	0.302955	0.281438
	220.675	0.391452	0.586163	0.391396	0.391929	0.532642	0.347538	0.377581	0.302898	0.281898
	221	0.391811	0.586427	0.392409	0.393941	0.529501	0.348157	0.37637	0.303146	0.282411
	221.325	0.390777	0.585252	0.392792	0.395784	0.527939	0.348333	0.374908	0.304342	0.282909
	221.65	0.389933	0.583588	0.392082	0.39764	0.528022	0.349067	0.374417	0.306295	0.282809
	221.975	0.391442	0.582167	0.391545	0.398493	0.527606	0.350603	0.374233	0.308657	0.283014
	222.3	0.393406	0.582328	0.39139	0.399053	0.528988	0.351576	0.373269	0.311066	0.283972
	222.625	0.395541	0.581225	0.392117	0.399901	0.52994	0.35381	0.373006	0.312842	0.284711
	222.95	0.396719	0.581519	0.392406	0.400238	0.529613	0.354582	0.37291	0.314561	0.284918
	223.275	0.398303	0.583615	0.392647	0.400194	0.530244	0.355858	0.373841	0.316947	0.285298
	223.6	0.398533	0.583269	0.392177	0.401612	0.531197	0.356347	0.374119	0.319779	0.28568
	223.925	0.395945	0.583575	0.391655	0.402686	0.533125	0.355727	0.37459	0.321432	0.286219
	224.25	0.395056	0.579959	0.390522	0.403312	0.536214	0.354747	0.374413	0.3234	0.28564
	224.575	0.39485	0.573333	0.390471	0.404289	0.538632	0.353775	0.375075	0.325577	0.284802
	224.9	0.393298	0.56775	0.390855	0.406254	0.538623	0.35213	0.375867	0.327791	0.284371
	225.225	0.390097	0.561769	0.390901	0.407686	0.537824	0.350497	0.376893	0.329207	0.284312
	225.55	0.387506	0.55497	0.390832	0.409286	0.53494	0.350189	0.377897	0.330907	0.284033
	225.875	0.385767	0.5481	0.390746	0.40964	0.532862	0.350106	0.377302	0.332668	0.285161
	226.2	0.384839	0.539223	0.390402	0.410997	0.53152	0.350313	0.376741	0.333964	0.285051
	226.525	0.383931	0.528736	0.39048	0.412698	0.530495	0.350433	0.376348	0.335089	0.284445
	226.85	0.383643	0.519851	0.39136	0.414528	0.530184	0.350603	0.375317	0.336324	0.284629
	227.175	0.383531	0.513119	0.391466	0.416142	0.527716	0.349765	0.374631	0.337708	0.284264
	227.5	0.38383	0.508487	0.391143	0.418174	0.525431	0.349973	0.375768	0.338177	0.283269
	227.825	0.386163	0.503814	0.390994	0.419421	0.525021	0.350661	0.377676	0.339155	0.283735
	228.15	0.388805	0.497835	0.390602	0.420517	0.525068	0.350885	0.379236	0.341079	0.284244
	228.475	0.391362	0.493486	0.390121	0.42235	0.524372	0.349661	0.380377	0.343622	0.283631
	228.8	0.393844	0.491427	0.390132	0.424357	0.524852	0.348889	0.380248	0.345819	0.284091
	229.125	0.39696	0.490704	0.389826	0.427317	0.527331	0.347316	0.380548	0.349316	0.283841
	229.45	0.399177	0.491051	0.389544	0.429999	0.528577	0.346479	0.382192	0.352819	0.283308
	229.775	0.401291	0.495133	0.389434	0.431452	0.52959	0.345266	0.384991	0.355697	0.283101
	230.1	0.403801	0.498521	0.389806	0.433244	0.531372	0.344801	0.386813	0.358202	0.282831
	230.425	0.404642	0.500968	0.389954	0.435314	0.533156	0.344055	0.387383	0.360707	0.282567
	230.75	0.404373	0.503785	0.391413	0.437785	0.535089	0.343833	0.38782	0.362845	0.282316
	231.075	0.404207	0.508006	0.393586	0.440712	0.536442	0.343414	0.387523	0.365524	0.282352
	231.4	0.404123	0.51206	0.39539	0.444644	0.539096	0.343323	0.388253	0.368453	0.282909
	231.725	0.403635	0.513882	0.396642	0.448791	0.5443	0.344084	0.388845	0.371311	0.283695
	232.05	0.405377	0.51306	0.398365	0.453517	0.549027	0.345176	0.389202	0.375526	0.285024
	232.375	0.40598	0.513047	0.400376	0.458152	0.552606	0.346479	0.390534	0.379336	0.285892
	232.7	0.406401	0.509884	0.401453	0.463341	0.555254	0.346838	0.392905	0.3832	0.287038
	233.025	0.407658	0.502964	0.402172	0.469292	0.556875	0.347267	0.393819	0.388063	0.288003
	233.35	0.408912	0.496622	0.403959	0.475017	0.557529	0.347895	0.394642	0.393728	0.289022
	233.675	0.410273	0.492657	0.405529	0.481708	0.559206	0.34879	0.396288	0.398159	0.291027
	234	0.411872	0.490225	0.407418	0.489257	0.560085	0.349435	0.397851	0.402481	0.292277
	234.325	0.413562	0.485087	0.409516	0.496101	0.560892	0.349936	0.400321	0.407462	0.29348
	234.65	0.416558	0.480716	0.411089	0.502094	0.561872	0.34931	0.40373	0.411006	0.294249
	234.975	0.419112	0.478798	0.412535	0.508239	0.563554	0.348836	0.405907	0.41487	0.296601
	235.3	0.420414	0.477974	0.414658	0.516768	0.566903	0.348433	0.407754	0.418	0.29838
	235.625	0.421387	0.478339	0.416858	0.525837	0.570345	0.348553	0.409414	0.421685	0.300509
	235.95	0.422284	0.478215	0.418473	0.532534	0.57222	0.348035	0.410721	0.425818	0.302242
	236.275	0.423626	0.481381	0.419919	0.53761	0.57347	0.347352	0.412168	0.429965	0.303519
	236.6	0.42568	0.48488	0.421765	0.541578	0.576924	0.346897	0.414252	0.433581	0.30331
	236.925	0.426702	0.48337	0.423901	0.546301	0.5802	0.346772	0.417091	0.435337	0.302797
	237.25	0.427771	0.479033	0.425948	0.548849	0.580578	0.346974	0.420759	0.434748	0.301857
	237.575	0.427818	0.478129	0.427949	0.548947	0.57992	0.34659	0.425415	0.432998	0.300887
	237.9	0.42851	0.477821	0.429554	0.546241	0.57934	0.348238	0.429191	0.433636	0.300896
	238.225	0.430163	0.477981	0.431609	0.543797	0.581228	0.350125	0.431117	0.435191	0.30062
	238.55	0.431435	0.479351	0.43444	0.544011	0.585588	0.351934	0.431287	0.437863	0.300348
	238.875	0.432593	0.480797	0.43763	0.544452	0.589322	0.353746	0.428838	0.438113	0.299375
	239.2	0.432073	0.48197	0.440302	0.543451	0.593803	0.355691	0.425746	0.439686	0.298705
	239.525	0.432049	0.482604	0.441863	0.542026	0.596725	0.357054	0.422799	0.439709	0.298483
	239.85	0.431955	0.4806	0.443053	0.54041	0.597761	0.358644	0.420236	0.441169	0.298157
	240.175	0.430358	0.477814	0.445387	0.537193	0.599049	0.360062	0.418212	0.444801	0.298157
	240.5	0.42933	0.477077	0.447455	0.534776	0.600233	0.360884	0.417986	0.447035	0.297923
	240.825	0.430123	0.47877	0.450531	0.532698	0.599479	0.361197	0.415946	0.447811	0.29762
	241.15	0.430849	0.480032	0.45311	0.532029	0.599068	0.3621	0.412979	0.448894	0.297177
	241.475	0.43258	0.482487	0.455666	0.529699	0.599911	0.364253	0.412919	0.450453	0.297652
	241.8	0.434021	0.483179	0.457397	0.525632	0.602235	0.366884	0.413416	0.452622	0.298213
	242.125	0.433943	0.482978	0.459044	0.522466	0.60316	0.368273	0.414784	0.454414	0.298513
	242.45	0.43464	0.482835	0.461392	0.522195	0.605199	0.368753	0.414094	0.455249	0.297756
	242.775	0.435109	0.481962	0.465405	0.522702	0.608495	0.369653	0.412795	0.454295	0.297542
	243.1	0.437501	0.481265	0.47067	0.523818	0.611058	0.371642	0.414696	0.451177	0.297865
	243.425	0.439757	0.481691	0.478042	0.525568	0.615461	0.374308	0.417715	0.448731	0.297203
	243.75	0.44232	0.482648	0.488198	0.52868	0.619653	0.377519	0.420455	0.44635	0.296663
	244.075	0.445237	0.485207	0.500287	0.531706	0.624361	0.379865	0.422121	0.441942	0.296196
	244.4	0.448605	0.489675	0.513285	0.533677	0.627725	0.381582	0.423823	0.438357	0.296248
	244.725	0.451559	0.494076	0.522491	0.537539	0.630565	0.383416	0.425393	0.435013	0.296167
	245.05	0.455588	0.495727	0.531802	0.540482	0.633901	0.385169	0.427745	0.430208	0.295736
	245.375	0.460217	0.49801	0.537785	0.543121	0.634731	0.386547	0.431222	0.426492	0.295682
	245.7	0.465294	0.502116	0.541253	0.544171	0.63567	0.389575	0.433278	0.422665	0.295318
	246.025	0.470565	0.505727	0.545486	0.544911	0.637835	0.391525	0.433853	0.41836	0.294378
	246.35	0.472974	0.509302	0.551044	0.546718	0.638676	0.393872	0.435993	0.412394	0.294613
	246.675	0.475199	0.512791	0.55696	0.546268	0.640116	0.394755	0.439088	0.40818	0.294212
	247	0.478201	0.514456	0.563026	0.544702	0.643352	0.395817	0.440837	0.40299	0.293092
	247.325	0.480886	0.515116	0.566331	0.544998	0.64676	0.396705	0.442098	0.398106	0.292542
	247.65	0.485445	0.514647	0.565686	0.543298	0.651412	0.398572	0.443304	0.394875	0.29152
	247.975	0.490634	0.514477	0.563641	0.540912	0.656223	0.401468	0.444476	0.392236	0.290353
	248.3	0.495198	0.513744	0.565185	0.538545	0.661179	0.404347	0.443458	0.38978	0.289995
	248.625	0.500358	0.51093	0.569453	0.534692	0.664784	0.406713	0.441634	0.385995	0.288432
	248.95	0.504814	0.510246	0.574099	0.530662	0.669538	0.406508	0.441039	0.381983	0.287626
	249.275	0.509144	0.50991	0.578536	0.527914	0.674059	0.406902	0.443683	0.378216	0.287962
	249.6	0.512684	0.505171	0.58553	0.525483	0.680274	0.407939	0.446794	0.374638	0.288208
	249.925	0.516032	0.500131	0.593108	0.52277	0.689287	0.408429	0.450112	0.371293	0.287583
	250.25	0.517992	0.496574	0.602537	0.520007	0.697501	0.408234	0.455099	0.369005	0.287672
	250.575	0.520815	0.495261	0.615822	0.517489	0.703306	0.409322	0.45931	0.365634	0.287899
	250.9	0.524108	0.497161	0.625434	0.515335	0.705241	0.40943	0.461696	0.363423	0.288095
	251.225	0.527008	0.500281	0.628982	0.514019	0.701454	0.408618	0.462273	0.362643	0.288631
	251.55	0.529108	0.501075	0.633053	0.513828	0.699645	0.408543	0.461666	0.361023	0.28958
	251.875	0.531033	0.501649	0.638823	0.512537	0.698488	0.408738	0.4641	0.358677	0.289737
	252.2	0.531947	0.502309	0.646524	0.512127	0.695385	0.409125	0.466169	0.356943	0.289903
	252.525	0.534684	0.50136	0.655091	0.513179	0.692945	0.40989	0.470256	0.355196	0.290082
	252.85	0.538075	0.50021	0.664114	0.515096	0.693289	0.410798	0.474066	0.354089	0.291598
	253.175	0.541976	0.499503	0.671227	0.517464	0.695286	0.410576	0.476578	0.353427	0.293024
	253.5	0.54496	0.49914	0.678573	0.519425	0.696101	0.410174	0.480539	0.35234	0.294904
	253.825	0.54807	0.497877	0.683697	0.519999	0.694943	0.409025	0.482228	0.3515	0.296643
	254.15	0.550939	0.493929	0.685083	0.520675	0.692724	0.406954	0.483058	0.350305	0.297432
	254.475	0.552911	0.491162	0.682988	0.521966	0.691423	0.403428	0.48843	0.349041	0.299737
	254.8	0.555622	0.489871	0.678217	0.525311	0.688921	0.402662	0.493157	0.34829	0.301508
	255.125	0.558521	0.490095	0.673725	0.529068	0.685955	0.40148	0.497315	0.348705	0.303201
	255.45	0.562443	0.491994	0.672632	0.532095	0.686261	0.401134	0.500728	0.348267	0.304164
	255.775	0.567683	0.494695	0.674896	0.534266	0.687148	0.401584	0.502303	0.346843	0.304559
	256.1	0.57316	0.494514	0.678863	0.535639	0.687536	0.400653	0.501704	0.345966	0.305399
	256.425	0.576964	0.494013	0.680751	0.537396	0.687329	0.400009	0.499696	0.346472	0.306518
	256.75	0.5777	0.496093	0.68022	0.539631	0.684382	0.399008	0.497116	0.346182	0.307585
	257.075	0.579724	0.498718	0.677421	0.541857	0.68	0.398813	0.495234	0.346939	0.309333
	257.4	0.58732	0.501324	0.67135	0.545675	0.676463	0.399271	0.49322	0.346643	0.310769
	257.725	0.594969	0.503874	0.664126	0.550269	0.672176	0.398187	0.491831	0.346694	0.312126
	258.05	0.599055	0.505311	0.658214	0.552901	0.669139	0.398014	0.488051	0.348355	0.312958
	258.375	0.601281	0.506223	0.651937	0.553715	0.666898	0.399785	0.48344	0.350029	0.313553
	258.7	0.602324	0.507844	0.646405	0.554247	0.664923	0.401822	0.479095	0.351898	0.314529
	259.025	0.602532	0.5099	0.641261	0.556055	0.664124	0.401973	0.476551	0.351654	0.315093
	259.35	0.602755	0.512278	0.638044	0.55538	0.666226	0.402348	0.473561	0.351589	0.315811
	259.675	0.603155	0.513805	0.634663	0.554852	0.668149	0.403326	0.471413	0.3531	0.317033
	260	0.603678	0.516253	0.631033	0.554073	0.667436	0.402989	0.470829	0.353641	0.318522
	260.325	0.605486	0.516904	0.626369	0.554636	0.668941	0.402935	0.469146	0.35512	0.319748
	260.65	0.603999	0.516325	0.620969	0.55713	0.669861	0.402432	0.467156	0.357539	0.320015
	260.975	0.602352	0.516308	0.616417	0.56027	0.670265	0.402275	0.463824	0.359303	0.321699
	261.3	0.603302	0.51778	0.613538	0.564869	0.673323	0.402237	0.461188	0.361409	0.322159
	261.625	0.608104	0.51925	0.610269	0.568828	0.680794	0.402033	0.458909	0.363713	0.3224
	261.95	0.614135	0.519173	0.606313	0.573559	0.69116	0.401447	0.456385	0.365833	0.323691
	262.275	0.620627	0.517881	0.600733	0.578796	0.703204	0.400176	0.454393	0.368251	0.324635
	262.6	0.626478	0.517425	0.596532	0.584189	0.711379	0.397997	0.451468	0.369878	0.325235
	262.925	0.633028	0.517619	0.59324	0.589744	0.715718	0.397634	0.449887	0.372397	0.32695
	263.25	0.637449	0.519652	0.587102	0.596157	0.717054	0.397984	0.449552	0.374014	0.328737
	263.575	0.638538	0.521835	0.580927	0.602894	0.720189	0.399577	0.4487	0.374874	0.329528
	263.9	0.638224	0.52236	0.58064	0.610041	0.726519	0.401171	0.447882	0.37605	0.330526
	264.225	0.636848	0.523366	0.580974	0.61998	0.737559	0.402227	0.449257	0.37677	0.332653
	264.55	0.634457	0.523341	0.578745	0.630289	0.749648	0.403949	0.450605	0.378008	0.335317
	264.875	0.63025	0.522733	0.574763	0.637557	0.7625	0.405809	0.450843	0.379025	0.337216
	265.2	0.625856	0.523238	0.572249	0.644308	0.772785	0.406069	0.453288	0.379165	0.338625
	265.525	0.621098	0.523446	0.569508	0.649611	0.776196	0.405423	0.45709	0.380171	0.339639
	265.85	0.615078	0.522544	0.568092	0.655658	0.775032	0.404211	0.459907	0.380467	0.340172
	266.175	0.608644	0.524084	0.569423	0.657419	0.773898	0.403721	0.462371	0.380165	0.340434
	266.5	0.602386	0.529667	0.570145	0.65893	0.770206	0.403748	0.463709	0.379683	0.340197
	266.825	0.594278	0.535552	0.567624	0.660809	0.764466	0.403204	0.464733	0.380276	0.340567
	267.15	0.584517	0.541313	0.564611	0.663388	0.757854	0.403764	0.466487	0.381278	0.34192
	267.475	0.576064	0.545745	0.563717	0.664363	0.754947	0.404302	0.468115	0.383028	0.342538
	267.8	0.569963	0.550236	0.563108	0.664372	0.754552	0.405916	0.468451	0.384858	0.342826
	268.125	0.566256	0.555223	0.561354	0.663803	0.75591	0.408401	0.469141	0.385059	0.343856
	268.45	0.564844	0.564113	0.558998	0.662768	0.758997	0.411149	0.471833	0.385037	0.345494
	268.775	0.566139	0.573432	0.558447	0.660685	0.763204	0.41303	0.474813	0.385794	0.346761
	269.1	0.568025	0.582501	0.558158	0.659801	0.764985	0.415507	0.47833	0.386742	0.346929
	269.425	0.571362	0.589473	0.559126	0.658588	0.767452	0.419027	0.476774	0.387337	0.348098
	269.75	0.576066	0.597331	0.560001	0.656858	0.770513	0.420024	0.474693	0.388042	0.348161
	270.075	0.581769	0.602728	0.559647	0.655585	0.772934	0.421187	0.474653	0.388699	0.34805
	270.4	0.588361	0.607751	0.557783	0.653923	0.779624	0.424071	0.475694	0.38845	0.347988
	270.725	0.595538	0.608644	0.555847	0.653869	0.789536	0.427994	0.477499	0.388737	0.348494
	271.05	0.604103	0.6042	0.556314	0.655198	0.80287	0.432072	0.480762	0.389603	0.349084
	271.375	0.612194	0.596329	0.557645	0.654879	0.814542	0.436979	0.483462	0.390331	0.348515
	271.7	0.620671	0.586284	0.559846	0.654354	0.820437	0.440719	0.484845	0.391213	0.348266
	272.025	0.629593	0.580381	0.562488	0.653377	0.823636	0.443874	0.485256	0.392566	0.348947
	272.35	0.638987	0.576758	0.564552	0.652464	0.828419	0.446311	0.486928	0.393176	0.349695
	272.675	0.649468	0.573773	0.564041	0.652069	0.829098	0.44965	0.49178	0.394513	0.351071
	273	0.662106	0.567894	0.56265	0.652517	0.827132	0.452883	0.497168	0.396549	0.351197
	273.325	0.67628	0.564157	0.561611	0.654493	0.82475	0.456357	0.50158	0.398732	0.351786
	273.65	0.689754	0.56251	0.561044	0.654941	0.823704	0.458327	0.505887	0.400257	0.35391
	273.975	0.704047	0.564896	0.560125	0.654233	0.82324	0.459676	0.509778	0.401924	0.355337
	274.3	0.717322	0.568753	0.560048	0.652913	0.825688	0.461418	0.513096	0.403114	0.357845
	274.625	0.728519	0.572911	0.562109	0.652056	0.829931	0.462236	0.519288	0.403897	0.360816
	274.95	0.735096	0.576903	0.565131	0.651304	0.834574	0.464246	0.525475	0.403578	0.364492
	275.275	0.738125	0.579408	0.568082	0.650861	0.83721	0.466943	0.531662	0.403938	0.369057
	275.6	0.73716	0.581375	0.571637	0.65042	0.837638	0.469652	0.537005	0.404817	0.374129
	275.925	0.731749	0.584766	0.57448	0.650041	0.83765	0.473313	0.543583	0.405165	0.378713
	276.25	0.726905	0.58851	0.577226	0.649219	0.840487	0.476455	0.54561	0.405577	0.382959
	276.575	0.723306	0.591488	0.580326	0.648423	0.844097	0.476807	0.543425	0.40615	0.386994
	276.9	0.721822	0.592263	0.582345	0.650101	0.851887	0.477792	0.543595	0.406704	0.390544
	277.225	0.720675	0.593962	0.581854	0.649293	0.856618	0.479342	0.54574	0.40895	0.392374
	277.55	0.71882	0.596293	0.581871	0.646565	0.859722	0.481267	0.551187	0.411688	0.392079
	277.875	0.717955	0.599422	0.583847	0.644157	0.86179	0.482963	0.553464	0.414065	0.393808
	278.2	0.717865	0.60203	0.585121	0.642504	0.863674	0.483904	0.55546	0.415115	0.396573
	278.525	0.717825	0.603925	0.586111	0.641123	0.863452	0.483777	0.557222	0.415413	0.399966
	278.85	0.719459	0.6044	0.587041	0.640767	0.863895	0.484288	0.559923	0.416379	0.401353
	279.175	0.725135	0.606603	0.589988	0.640815	0.865574	0.484664	0.565105	0.418123	0.402356
	279.5	0.731578	0.609885	0.592716	0.642581	0.864137	0.487607	0.569126	0.420113	0.403593
	279.825	0.735945	0.611538	0.59481	0.645028	0.864502	0.489792	0.573955	0.422943	0.40707
	280.15	0.737408	0.611252	0.596762	0.645284	0.868173	0.491634	0.581821	0.42547	0.409012
	280.475	0.737997	0.611139	0.599989	0.645868	0.869401	0.491754	0.590691	0.427482	0.410719
	280.8	0.739795	0.60961	0.602862	0.646526	0.871148	0.491404	0.599868	0.430099	0.412487
	281.125	0.738453	0.607888	0.60637	0.648441	0.872282	0.492132	0.608162	0.4322	0.413937
	281.45	0.737513	0.601798	0.610653	0.64952	0.873075	0.490471	0.614989	0.433249	0.415903
	281.775	0.739099	0.589143	0.615183	0.649256	0.873164	0.487716	0.61899	0.435253	0.418366
	282.1	0.742489	0.576984	0.620317	0.649191	0.87298	0.486314	0.622699	0.438395	0.418741
	282.425	0.743767	0.568536	0.623288	0.650017	0.869514	0.485783	0.624822	0.441867	0.418508
	282.75	0.745283	0.563937	0.625461	0.650028	0.867801	0.483821	0.625926	0.446122	0.416916
	283.075	0.748084	0.564532	0.626717	0.65017	0.865621	0.482763	0.627959	0.449016	0.416223
	283.4	0.748868	0.566631	0.625951	0.649855	0.862797	0.482237	0.630136	0.450297	0.415186
	283.725	0.747922	0.567258	0.624038	0.649401	0.859206	0.482302	0.63608	0.451459	0.414286
	284.05	0.750472	0.567381	0.622663	0.647345	0.853987	0.48179	0.642641	0.453181	0.411898
	284.375	0.754885	0.56661	0.621284	0.644938	0.847004	0.481364	0.653462	0.454766	0.410908
	284.7	0.759741	0.565937	0.620661	0.64091	0.837442	0.48133	0.665772	0.457312	0.410972
	285.025	0.763948	0.565901	0.620026	0.635008	0.831019	0.481219	0.68129	0.460149	0.4096
	285.35	0.768207	0.565738	0.619258	0.628582	0.828188	0.482489	0.695185	0.463585	0.405505
	285.675	0.770923	0.565004	0.61888	0.62319	0.830469	0.484156	0.712816	0.466488	0.403388
	286	0.770895	0.564885	0.619637	0.620551	0.830644	0.486683	0.728476	0.468761	0.403011
	286.325	0.767214	0.56565	0.621909	0.618053	0.825814	0.487044	0.743145	0.470166	0.403603
	286.65	0.765329	0.569273	0.623333	0.614236	0.819714	0.485676	0.758443	0.473294	0.405531
	286.975	0.764441	0.577943	0.62326	0.610886	0.815755	0.483157	0.772874	0.477957	0.407678
	287.3	0.762046	0.589323	0.624794	0.60711	0.81346	0.479966	0.78606	0.482723	0.410643
	287.625	0.759381	0.600841	0.627533	0.605644	0.812901	0.476442	0.786991	0.486311	0.411937
	287.95	0.754342	0.61433	0.631469	0.604607	0.813177	0.475575	0.78075	0.49	0.41581
	288.275	0.747564	0.624917	0.637188	0.602594	0.811751	0.476371	0.770639	0.496889	0.419128
	288.6	0.74342	0.6317	0.642087	0.601753	0.808844	0.478934	0.756421	0.505423	0.422032
	288.925	0.737138	0.637038	0.647252	0.602193	0.805246	0.481365	0.742616	0.514413	0.423483
	289.25	0.729232	0.638531	0.655056	0.60239	0.801754	0.482661	0.728069	0.523301	0.424146
	289.575	0.723197	0.639554	0.662708	0.601069	0.798589	0.485406	0.716846	0.532074	0.423606
	289.9	0.719478	0.639825	0.671548	0.600595	0.795519	0.488485	0.706778	0.541547	0.421323
	290.225	0.717419	0.643162	0.679714	0.600064	0.791173	0.491264	0.700305	0.552015	0.417006
	290.55	0.718075	0.649301	0.689539	0.598114	0.788595	0.495519	0.696509	0.560958	0.413517
	290.875	0.720975	0.653345	0.699825	0.596661	0.791169	0.49953	0.695184	0.569755	0.410265
	291.2	0.722991	0.655352	0.7086	0.596421	0.794416	0.501177	0.694759	0.578644	0.408863
	291.525	0.725772	0.655001	0.715634	0.595711	0.798312	0.502252	0.691934	0.588051	0.40705
	291.85	0.728086	0.651013	0.716933	0.593025	0.803851	0.504339	0.689819	0.600407	0.404886
	292.175	0.728701	0.648076	0.710981	0.590393	0.811724	0.506903	0.683157	0.611016	0.402992
	292.5	0.73082	0.648357	0.702419	0.588496	0.826199	0.511336	0.678633	0.62055	0.40101
	292.825	0.735324	0.649039	0.697021	0.587381	0.844159	0.514872	0.67411	0.633158	0.398894
	293.15	0.740131	0.64789	0.691245	0.585731	0.859742	0.52109	0.674478	0.648593	0.39865
	293.475	0.745256	0.647298	0.686842	0.583336	0.875013	0.527371	0.674572	0.662947	0.397841
	293.8	0.748928	0.648343	0.682386	0.578794	0.890321	0.530754	0.674104	0.672223	0.397895
	294.125	0.752346	0.650193	0.674388	0.573788	0.900654	0.534198	0.673599	0.684594	0.397253
	294.45	0.757201	0.653956	0.665818	0.570595	0.902307	0.540779	0.673721	0.702394	0.397542
	294.775	0.76499	0.657071	0.65639	0.568911	0.899495	0.54996	0.675087	0.721289	0.397531
	295.1	0.77416	0.659637	0.647064	0.567603	0.89422	0.557575	0.678009	0.73775	0.397031
	295.425	0.780451	0.662053	0.639243	0.564811	0.882735	0.560928	0.681361	0.752139	0.396625
	295.75	0.786562	0.665327	0.631749	0.564147	0.871513	0.561839	0.690727	0.766896	0.39573
	296.075	0.795341	0.668049	0.625205	0.565378	0.866642	0.558443	0.707003	0.783007	0.394392
	296.4	0.80328	0.6704	0.617597	0.56762	0.864812	0.557773	0.724875	0.801824	0.3937
	296.725	0.806729	0.673054	0.609187	0.568264	0.865269	0.556741	0.744959	0.813945	0.393016
	297.05	0.807803	0.674946	0.603261	0.568375	0.863162	0.556697	0.76073	0.819672	0.391499
	297.375	0.807403	0.676591	0.598915	0.571009	0.85775	0.559595	0.763701	0.823529	0.389578
	297.7	0.805993	0.678053	0.596264	0.573998	0.850255	0.563614	0.759293	0.825858	0.388255
	298.025	0.802645	0.678359	0.594205	0.577861	0.846222	0.567682	0.754326	0.829684	0.387279
	298.35	0.797345	0.676508	0.593444	0.581082	0.845549	0.574141	0.75472	0.836839	0.386081
	298.675	0.792394	0.673125	0.591021	0.583941	0.846814	0.577697	0.762339	0.845859	0.385908
	299	0.790766	0.670717	0.590797	0.586018	0.84347	0.578004	0.767137	0.854815	0.385406
	299.325	0.793616	0.668244	0.591796	0.587109	0.836319	0.575724	0.763708	0.861529	0.385288
	299.65	0.801426	0.66681	0.59318	0.588403	0.830603	0.571063	0.763762	0.86934	0.383832
	299.975	0.812859	0.666066	0.594003	0.591653	0.825357	0.566902	0.770882	0.880202	0.382227
	300.3	0.823932	0.66253	0.593614	0.594984	0.82197	0.562941	0.778447	0.897094	0.381471
	300.625	0.833925	0.655875	0.59461	0.596256	0.823076	0.561308	0.786232	0.919196	0.381267
	300.95	0.846767	0.647383	0.595914	0.597691	0.826745	0.56047	0.796047	0.946241	0.381011
	301.275	0.858697	0.639794	0.595	0.600106	0.829838	0.560582	0.806407	0.971038	0.381375
	301.6	0.867892	0.636623	0.594049	0.603991	0.835826	0.563078	0.809768	0.990409	0.383174
	301.925	0.875985	0.634338	0.595102	0.609128	0.841554	0.564744	0.812858	1.00656	0.383975
	302.25	0.880227	0.633684	0.598969	0.613903	0.848925	0.563539	0.819967	1.01834	0.385011
	302.575	0.882198	0.634532	0.601807	0.616439	0.856703	0.56253	0.829689	1.02773	0.38591
	302.9	0.881947	0.635957	0.603063	0.617073	0.863737	0.562282	0.84226	1.03792	0.386172
	303.225	0.881589	0.636105	0.602348	0.617525	0.872888	0.562036	0.855073	1.04555	0.386594
	303.55	0.879132	0.632785	0.601113	0.618174	0.883467	0.562358	0.867604	1.04953	0.388624
	303.875	0.874914	0.630836	0.601048	0.619515	0.893739	0.562494	0.883654	1.05384	0.391436
	304.2	0.868684	0.630333	0.600987	0.620255	0.903487	0.561719	0.894476	1.05703	0.394179
	304.525	0.862554	0.631277	0.599767	0.62037	0.910802	0.562182	0.898579	1.06017	0.397214
	304.85	0.861062	0.631398	0.600435	0.618223	0.920792	0.563691	0.90007	1.06259	0.399901
	305.175	0.865153	0.632272	0.600725	0.616513	0.935506	0.564346	0.903746	1.06188	0.40236
	305.5	0.871915	0.635409	0.600918	0.617875	0.945229	0.565167	0.900147	1.05841	0.404298
	305.825	0.875825	0.639344	0.601362	0.620272	0.947603	0.568652	0.895653	1.05557	0.407276
	306.15	0.876209	0.640438	0.603154	0.622282	0.948359	0.57315	0.887325	1.05436	0.410876
	306.475	0.87788	0.641667	0.604574	0.624893	0.949764	0.578825	0.874944	1.04971	0.414204
	306.8	0.883768	0.647523	0.606035	0.628098	0.949153	0.580564	0.863289	1.04205	0.417495
	307.125	0.889138	0.656757	0.606807	0.632371	0.944964	0.582928	0.853585	1.03208	0.421341
	307.45	0.894441	0.665179	0.60709	0.635713	0.934528	0.585744	0.838762	1.01934	0.426522
	307.775	0.88983	0.672633	0.607895	0.640082	0.923494	0.588175	0.825358	1.00499	0.432798
	308.1	0.880216	0.680879	0.608758	0.640375	0.912689	0.590797	0.81905	0.991068	0.43768
	308.425	0.875493	0.68842	0.607864	0.638229	0.9027	0.59146	0.822357	0.979086	0.442763
	308.75	0.873261	0.69635	0.607143	0.635021	0.894211	0.592445	0.827597	0.968948	0.44852
	309.075	0.862458	0.702115	0.606121	0.630015	0.888568	0.594817	0.826016	0.960702	0.453279
	309.4	0.846161	0.705088	0.60359	0.626101	0.888026	0.595047	0.823276	0.951149	0.457969
	309.725	0.832594	0.704861	0.600952	0.623556	0.890417	0.598109	0.82081	0.942708	0.462148
	310.05	0.817185	0.70252	0.597897	0.621152	0.89185	0.600925	0.81709	0.935135	0.463932
	310.375	0.801352	0.70054	0.593504	0.618214	0.894231	0.602168	0.809055	0.929565	0.46634
	310.7	0.791822	0.700303	0.587815	0.615183	0.896513	0.601912	0.799876	0.922069	0.466757
	311.025	0.79003	0.702326	0.582298	0.614971	0.896163	0.600981	0.79341	0.913391	0.467349
	311.35	0.794176	0.705002	0.576913	0.616356	0.893101	0.599565	0.782233	0.904059	0.471705
	311.675	0.79849	0.704237	0.571218	0.616688	0.889954	0.597718	0.770036	0.894952	0.474957
	312	0.794343	0.702853	0.566297	0.617779	0.887162	0.596843	0.758974	0.88468	0.475367
	312.325	0.780001	0.700815	0.561108	0.61721	0.886732	0.598307	0.748794	0.874361	0.476723
	312.65	0.762602	0.701537	0.55697	0.616819	0.886316	0.601104	0.741693	0.866216	0.480717
	312.975	0.749072	0.70507	0.552463	0.616962	0.88511	0.603861	0.740367	0.859762	0.484932
	313.3	0.740359	0.708737	0.54884	0.617243	0.887627	0.60701	0.742075	0.851849	0.486875
	313.625	0.73473	0.713417	0.545133	0.616439	0.891379	0.610454	0.742322	0.843446	0.489522
	313.95	0.732311	0.721436	0.542132	0.616928	0.891003	0.614967	0.738283	0.834925	0.492064
	314.275	0.729288	0.728866	0.538296	0.618625	0.89065	0.618418	0.734317	0.831069	0.496405
	314.6	0.725587	0.737085	0.535775	0.618592	0.895777	0.62282	0.733039	0.831753	0.499708
	314.925	0.721314	0.742907	0.534561	0.617814	0.902692	0.627049	0.736149	0.831826	0.503227
	315.25	0.717496	0.748906	0.531949	0.618537	0.904088	0.632388	0.740074	0.828798	0.507247
	315.575	0.713148	0.751514	0.532382	0.619148	0.900641	0.638058	0.743558	0.825789	0.511244
	315.9	0.711063	0.750515	0.532665	0.619887	0.894877	0.641058	0.743213	0.82024	0.5158
	316.225	0.708217	0.748679	0.533668	0.619359	0.88971	0.643747	0.739711	0.818823	0.520544
	316.55	0.704896	0.747632	0.53315	0.618377	0.882359	0.645766	0.737275	0.822278	0.525557
	316.875	0.702094	0.748357	0.532881	0.619954	0.876563	0.645168	0.733578	0.830297	0.528748
	317.2	0.700063	0.751539	0.533903	0.622093	0.876563	0.646938	0.728311	0.840298	0.531777
	317.525	0.699271	0.75702	0.534035	0.624077	0.876008	0.649765	0.725593	0.844065	0.534807
	317.85	0.699468	0.760394	0.53468	0.624381	0.871697	0.654225	0.724449	0.842599	0.539061
	318.175	0.701697	0.759393	0.535568	0.625255	0.86261	0.659244	0.72462	0.840406	0.54073
	318.5	0.705918	0.754429	0.536539	0.625359	0.853515	0.663076	0.727268	0.832837	0.542645
	318.825	0.710616	0.747412	0.538875	0.62578	0.851032	0.667378	0.732959	0.820203	0.54486
	319.15	0.717903	0.743158	0.540834	0.625406	0.850353	0.669407	0.736261	0.806282	0.548218
	319.475	0.725298	0.746524	0.542709	0.62532	0.844946	0.671392	0.735752	0.793511	0.55263
	319.8	0.72579	0.751017	0.544674	0.625174	0.835552	0.673704	0.736147	0.78308	0.555689
	320.125	0.719395	0.760468	0.547631	0.623726	0.825979	0.677984	0.736974	0.77643	0.558383
	320.45	0.712492	0.773009	0.551537	0.621305	0.81682	0.684977	0.73396	0.771212	0.561112
	320.775	0.71056	0.78158	0.554764	0.617753	0.811877	0.694426	0.729652	0.763294	0.561582
	321.1	0.709529	0.782416	0.557236	0.614355	0.81085	0.702206	0.731571	0.755283	0.563754
	321.425	0.707537	0.78386	0.560198	0.612893	0.808493	0.713297	0.734949	0.750399	0.567033
	321.75	0.701994	0.792233	0.562375	0.611615	0.807198	0.722299	0.736695	0.745971	0.572216
	322.075	0.696788	0.803274	0.563878	0.609954	0.80718	0.728449	0.737854	0.739019	0.578523
	322.4	0.691963	0.807942	0.56362	0.61016	0.806578	0.733117	0.738238	0.732388	0.584802
	322.725	0.686631	0.805684	0.563947	0.609553	0.805547	0.733697	0.736727	0.72773	0.586941
	323.05	0.68151	0.80273	0.564069	0.608004	0.804003	0.734417	0.731439	0.724898	0.588506
	323.375	0.679503	0.80531	0.564701	0.606296	0.800961	0.737416	0.72294	0.722314	0.592676
	323.7	0.677311	0.809387	0.565439	0.605786	0.797778	0.743426	0.714095	0.718182	0.596751
	324.025	0.674996	0.812523	0.56599	0.605774	0.792115	0.74795	0.702887	0.716717	0.599773
	324.35	0.670646	0.810984	0.5655	0.606145	0.786446	0.756925	0.693663	0.71303	0.602869
	324.675	0.664219	0.808335	0.563398	0.60765	0.786675	0.76868	0.689345	0.709729	0.606099
	325	0.656372	0.806088	0.563095	0.608885	0.787328	0.781187	0.687412	0.704533	0.610164
	325.325	0.647121	0.80849	0.563641	0.610694	0.786003	0.793207	0.686266	0.701322	0.615062
	325.65	0.641536	0.81194	0.56443	0.613644	0.782764	0.803852	0.687101	0.698441	0.619164
	325.975	0.634213	0.813608	0.565721	0.619037	0.781131	0.81088	0.686721	0.693186	0.621757
	326.3	0.62867	0.815543	0.567348	0.624078	0.783198	0.819149	0.684424	0.690748	0.626412
	326.625	0.624882	0.81511	0.568866	0.627102	0.787262	0.832897	0.682842	0.686679	0.630255
	326.95	0.622101	0.810694	0.571068	0.630548	0.791072	0.839087	0.682774	0.681654	0.633735
	327.275	0.621608	0.805864	0.573358	0.633833	0.79475	0.835688	0.680936	0.677459	0.637537
	327.6	0.623193	0.803284	0.575178	0.637101	0.800505	0.834328	0.680428	0.67502	0.645032
	327.925	0.624032	0.802749	0.578197	0.640279	0.807999	0.836194	0.679896	0.675583	0.652394
	328.25	0.625246	0.804079	0.581434	0.643018	0.814166	0.836954	0.679529	0.674099	0.656852
	328.575	0.625692	0.809072	0.584433	0.647396	0.821738	0.836246	0.680275	0.673114	0.66213
	328.9	0.624419	0.81112	0.587949	0.651447	0.830386	0.83987	0.680356	0.672132	0.665343
	329.225	0.621862	0.806477	0.590378	0.652927	0.837686	0.843572	0.678975	0.669113	0.668141
	329.55	0.620119	0.802383	0.591588	0.654974	0.842493	0.846079	0.678016	0.667444	0.671553
	329.875	0.618188	0.802042	0.592275	0.656374	0.843453	0.851633	0.678222	0.662315	0.677662
	330.2	0.615259	0.800261	0.593083	0.657536	0.841112	0.859775	0.679761	0.655884	0.684857
	330.525	0.61222	0.799286	0.592448	0.658958	0.838502	0.869221	0.680583	0.647362	0.689359
	330.85	0.609252	0.800351	0.591243	0.660294	0.83726	0.876803	0.684248	0.637922	0.692837
	331.175	0.606827	0.80043	0.590477	0.660998	0.833806	0.886021	0.691243	0.627437	0.69436
	331.5	0.604309	0.796844	0.590895	0.661279	0.830502	0.896128	0.696416	0.619283	0.696655
	331.825	0.600994	0.791429	0.591226	0.663685	0.829083	0.907347	0.700802	0.61363	0.699927
	332.15	0.598311	0.785321	0.589701	0.666687	0.828258	0.921821	0.706961	0.610015	0.701105
	332.475	0.595653	0.778071	0.590409	0.67002	0.828044	0.936352	0.714134	0.604772	0.700546
	332.8	0.591641	0.771095	0.592155	0.675728	0.828961	0.948038	0.719927	0.600096	0.700761
	333.125	0.586785	0.764103	0.593742	0.681668	0.830082	0.954901	0.724497	0.59978	0.704022
	333.45	0.583041	0.757032	0.596222	0.685987	0.837441	0.960597	0.729957	0.600703	0.70688
	333.775	0.580587	0.749772	0.599869	0.688381	0.847509	0.966635	0.737056	0.599049	0.708175
	334.1	0.577752	0.741705	0.604524	0.691297	0.848845	0.973662	0.747277	0.597527	0.707483
	334.425	0.576209	0.733201	0.608842	0.693935	0.841963	0.977325	0.754857	0.596013	0.707764
	334.75	0.573722	0.724423	0.61175	0.695134	0.836384	0.977034	0.757688	0.59323	0.708863
	335.075	0.571476	0.717093	0.615018	0.697647	0.83707	0.975943	0.758271	0.586672	0.707978
	335.4	0.570097	0.712304	0.618286	0.701529	0.837478	0.975199	0.758956	0.580299	0.705415
	335.725	0.570536	0.711503	0.622205	0.705563	0.837521	0.974212	0.760817	0.575517	0.701126
	336.05	0.571169	0.712282	0.627653	0.710396	0.837375	0.978095	0.762482	0.573549	0.698891
	336.375	0.570851	0.711173	0.631965	0.714525	0.838622	0.983558	0.762753	0.572967	0.696179
	336.7	0.57131	0.708429	0.634509	0.719438	0.841519	0.989006	0.765187	0.569211	0.694172
	337.025	0.571799	0.706794	0.637879	0.724387	0.844088	0.995852	0.768495	0.563718	0.691382
	337.35	0.572887	0.706794	0.641288	0.727396	0.846555	0.993677	0.76921	0.560385	0.688788
	337.675	0.572687	0.708759	0.644851	0.729953	0.846875	0.988562	0.774939	0.558099	0.685666
	338	0.572745	0.710602	0.648087	0.733089	0.848369	0.982696	0.785712	0.557721	0.681504
	338.325	0.572514	0.714183	0.651793	0.736793	0.84812	0.977424	0.796171	0.557196	0.67657
	338.65	0.57058	0.718213	0.655982	0.741202	0.849098	0.97682	0.806571	0.557254	0.670687
	338.975	0.570378	0.72264	0.659683	0.746006	0.852291	0.973122	0.815562	0.555859	0.667944
	339.3	0.567878	0.730077	0.664335	0.750018	0.8547	0.96804	0.821963	0.554995	0.669322
	339.625	0.56449	0.738121	0.671278	0.754762	0.854598	0.96437	0.826425	0.554524	0.670581
	339.95	0.560411	0.74102	0.677311	0.759525	0.856729	0.961999	0.83152	0.554985	0.673515
	340.275	0.557246	0.74299	0.683566	0.763269	0.860724	0.967581	0.834851	0.557297	0.676393
	340.6	0.554211	0.742535	0.692678	0.771977	0.863108	0.974255	0.838494	0.561503	0.677706
	340.925	0.550947	0.740307	0.703328	0.781557	0.865253	0.983061	0.836911	0.566238	0.676971
	341.25	0.547983	0.741193	0.713144	0.791472	0.867795	0.98874	0.834215	0.572169	0.67504
	341.575	0.545913	0.745206	0.724932	0.802135	0.871654	0.985546	0.833312	0.576201	0.67306
	341.9	0.543023	0.749607	0.738188	0.810978	0.876524	0.98288	0.83122	0.583713	0.666618
	342.225	0.540715	0.755541	0.754106	0.819332	0.882079	0.982702	0.831818	0.591528	0.65877
	342.55	0.54002	0.762422	0.772301	0.827142	0.890545	0.970329	0.829661	0.598534	0.655797
	342.875	0.540278	0.768518	0.790985	0.837132	0.899468	0.949569	0.826902	0.604545	0.650017
	343.2	0.541929	0.773122	0.804753	0.848215	0.905423	0.931938	0.826866	0.611264	0.647398
	343.525	0.543233	0.778143	0.812167	0.857954	0.910126	0.918171	0.82882	0.619338	0.644559
	343.85	0.544003	0.78452	0.815012	0.865727	0.908167	0.907724	0.829065	0.62954	0.644869
	344.175	0.543756	0.793521	0.811696	0.872303	0.90142	0.89504	0.8277	0.637089	0.645892
	344.5	0.543473	0.803839	0.807401	0.879233	0.898497	0.881571	0.827305	0.643925	0.643572
	344.825	0.542455	0.814807	0.803042	0.885536	0.901351	0.868811	0.829459	0.650664	0.641129
	345.15	0.542479	0.824452	0.800958	0.892376	0.902493	0.857245	0.832151	0.653435	0.637905
	345.475	0.544174	0.831977	0.799956	0.899596	0.903757	0.845384	0.830797	0.656558	0.634555
	345.8	0.547355	0.838609	0.797693	0.905697	0.906796	0.834627	0.826598	0.658713	0.628529
	346.125	0.549173	0.843933	0.794193	0.910746	0.911522	0.825747	0.817061	0.66129	0.622463
	346.45	0.550556	0.84577	0.790533	0.917301	0.918773	0.815679	0.806425	0.66142	0.618913
	346.775	0.550929	0.845591	0.786939	0.921332	0.93063	0.804318	0.796585	0.660059	0.613442
	347.1	0.549966	0.84513	0.783196	0.925613	0.945988	0.793663	0.789078	0.659302	0.607679
	347.425	0.549029	0.846422	0.780754	0.927552	0.955974	0.784212	0.781395	0.66048	0.602466
	347.75	0.548534	0.847966	0.7799	0.930151	0.960765	0.773026	0.77627	0.663767	0.597215
	348.075	0.548006	0.850286	0.778217	0.932574	0.964629	0.761022	0.77467	0.666042	0.593759
	348.4	0.547009	0.851477	0.776242	0.934904	0.96411	0.749825	0.774713	0.667769	0.589289
	348.725	0.545972	0.850603	0.773699	0.936837	0.957016	0.739477	0.773667	0.668244	0.584848
	349.05	0.544677	0.845874	0.773124	0.937209	0.947833	0.727202	0.773415	0.667474	0.578535
	349.375	0.544195	0.840585	0.778513	0.93177	0.936655	0.718976	0.775113	0.665415	0.57361
	349.7	0.543877	0.836472	0.784262	0.924508	0.930738	0.712411	0.777381	0.662529	0.56799
	350.025	0.545262	0.832916	0.789625	0.917314	0.92623	0.704397	0.778	0.65926	0.564686
	350.35	0.547257	0.828332	0.794571	0.910398	0.925095	0.698173	0.778743	0.658107	0.561827
	350.675	0.549429	0.825867	0.797916	0.90632	0.921815	0.694228	0.78333	0.656537	0.559879
	351	0.553342	0.827291	0.80006	0.901994	0.915384	0.690133	0.790283	0.654307	0.557293
	351.325	0.556701	0.831349	0.799748	0.896563	0.91111	0.686082	0.796045	0.651647	0.554413
	351.65	0.559323	0.833794	0.799843	0.89482	0.912042	0.683068	0.800172	0.650452	0.552602
	351.975	0.560561	0.834904	0.799164	0.894559	0.909844	0.679518	0.80599	0.649062	0.549592
	352.3	0.559552	0.836998	0.79851	0.893147	0.905025	0.678782	0.810106	0.649413	0.546713
	352.625	0.558434	0.838651	0.798504	0.894937	0.901413	0.680122	0.814686	0.649088	0.545138
	352.95	0.55627	0.839429	0.801392	0.897016	0.898474	0.681343	0.818668	0.648855	0.544759
	353.275	0.554168	0.838273	0.805103	0.90277	0.897051	0.684645	0.823517	0.648105	0.544059
	353.6	0.554047	0.837084	0.808137	0.91105	0.895305	0.687112	0.826163	0.645226	0.542793
	353.925	0.552556	0.838674	0.812412	0.915394	0.894105	0.686523	0.828188	0.642044	0.54191
	354.25	0.551263	0.846637	0.817922	0.918308	0.893277	0.68735	0.830388	0.639955	0.54108
	354.575	0.551801	0.855099	0.821329	0.921092	0.890825	0.690832	0.833088	0.638592	0.539311
	354.9	0.550939	0.85394	0.816372	0.91744	0.888674	0.694694	0.83347	0.637779	0.537339
	355.225	0.549806	0.851497	0.800391	0.907095	0.886812	0.700036	0.835121	0.636074	0.534933
	355.55	0.547395	0.851451	0.782397	0.896194	0.8861	0.70446	0.837722	0.634792	0.533645
	355.875	0.54614	0.854089	0.766167	0.889647	0.888533	0.706069	0.838952	0.634162	0.532627
	356.2	0.546128	0.855836	0.751961	0.884833	0.885412	0.706551	0.842887	0.633405	0.533627
	356.525	0.546389	0.853494	0.740314	0.882329	0.879251	0.707337	0.845719	0.63282	0.534107
	356.85	0.546331	0.850007	0.729442	0.880243	0.87147	0.705877	0.850591	0.632052	0.532877
	357.175	0.546463	0.847174	0.719767	0.878431	0.861576	0.705976	0.856321	0.631282	0.532211
	357.5	0.546572	0.837493	0.712426	0.876606	0.85344	0.708799	0.86079	0.630483	0.53231
	357.825	0.546485	0.825521	0.707269	0.87533	0.841511	0.710856	0.864424	0.631385	0.533369
	358.15	0.54618	0.813851	0.703379	0.875385	0.826177	0.711643	0.868741	0.63157	0.533423
	358.475	0.545472	0.800601	0.698559	0.875255	0.81251	0.712436	0.873282	0.63207	0.533238
	358.8	0.544806	0.789363	0.694461	0.876274	0.796346	0.712387	0.880069	0.634852	0.531289
	359.125	0.542962	0.778485	0.692644	0.878459	0.779929	0.712625	0.888398	0.637288	0.529962
	359.45	0.540307	0.766858	0.69255	0.879465	0.767626	0.712732	0.90036	0.641031	0.529517
	359.775	0.535017	0.75817	0.692408	0.880283	0.758037	0.709086	0.919237	0.642381	0.530775
	360.1	0.528184	0.751928	0.694411	0.877195	0.751127	0.704415	0.942336	0.642985	0.530197
	360.425	0.522298	0.748442	0.696894	0.870756	0.746736	0.700318	0.98045	0.643262	0.52825
	360.75	0.517076	0.746571	0.700343	0.862748	0.743556	0.695117	1.00718	0.643711	0.528051
	361.075	0.512665	0.743885	0.70356	0.856323	0.740975	0.69062	1.01702	0.646711	0.528896
	361.4	0.508787	0.740961	0.706173	0.854128	0.739805	0.689152	1.02434	0.646468	0.529045
	361.725	0.504461	0.738213	0.707299	0.852901	0.738829	0.69008	1.02321	0.64439	0.529161
	362.05	0.499384	0.738886	0.706942	0.851337	0.737863	0.691512	1.01777	0.643006	0.529498
	362.375	0.494001	0.742081	0.707541	0.849587	0.737974	0.691742	1.01223	0.641801	0.528849
	362.7	0.489395	0.743943	0.708819	0.849257	0.737186	0.693281	1.00901	0.640075	0.527844
	363.025	0.485844	0.746001	0.709933	0.84578	0.73662	0.696122	1.00747	0.636225	0.527594
	363.35	0.483109	0.748631	0.706473	0.8435	0.736337	0.700556	1.00932	0.631919	0.528477
	363.675	0.480812	0.752707	0.70229	0.841641	0.74054	0.708353	1.01054	0.626402	0.529146
	364	0.4792	0.758113	0.697789	0.838022	0.746012	0.71337	1.01434	0.620742	0.529305
	364.325	0.476957	0.76231	0.693278	0.834799	0.750679	0.719152	1.01814	0.61488	0.530561
	364.65	0.475306	0.763121	0.689045	0.832207	0.755586	0.726836	1.02126	0.608058	0.531983
	364.975	0.474414	0.763321	0.684042	0.826597	0.759491	0.73524	1.02446	0.602141	0.533437
	365.3	0.474043	0.76617	0.679236	0.820115	0.763987	0.746618	1.02694	0.598124	0.536075
	365.625	0.474136	0.771344	0.676002	0.812195	0.768873	0.760296	1.0317	0.595973	0.53891
	365.95	0.474632	0.773643	0.673523	0.807484	0.769998	0.773027	1.03349	0.595437	0.541311
	366.275	0.474226	0.776068	0.667827	0.802414	0.766096	0.787261	1.0344	0.598693	0.544393
	366.6	0.473689	0.779287	0.661383	0.796713	0.761356	0.798492	1.03492	0.602487	0.548749
	366.925	0.473137	0.783216	0.657042	0.788828	0.757635	0.80631	1.03578	0.605483	0.552417
	367.25	0.47284	0.78802	0.65383	0.778468	0.75862	0.811014	1.02932	0.610598	0.556193
	367.575	0.47349	0.79062	0.650168	0.768609	0.762057	0.816108	1.01612	0.617225	0.560061
	367.9	0.473258	0.792932	0.647075	0.758993	0.767969	0.822275	1.0011	0.621858	0.563562
	368.225	0.472613	0.796161	0.644807	0.750442	0.77691	0.829283	0.987778	0.624798	0.5685
	368.55	0.472549	0.798617	0.644093	0.743864	0.78766	0.83384	0.974563	0.627812	0.572371
	368.875	0.472558	0.803324	0.644314	0.736381	0.797092	0.83544	0.959377	0.632033	0.574694
	369.2	0.472318	0.80734	0.64555	0.728681	0.805563	0.839073	0.948128	0.635696	0.577811
	369.525	0.471169	0.811844	0.645932	0.719841	0.812286	0.847023	0.935567	0.632157	0.580404
	369.85	0.471783	0.813879	0.645803	0.709759	0.817605	0.845127	0.92725	0.625264	0.583081
	370.175	0.471124	0.813916	0.646363	0.700853	0.822404	0.843049	0.923313	0.620605	0.584662
	370.5	0.469976	0.815535	0.646476	0.693916	0.824952	0.845173	0.9216	0.616256	0.586141
	370.825	0.468316	0.819805	0.646118	0.688146	0.825542	0.850031	0.917711	0.613659	0.58788
	371.15	0.467627	0.823977	0.645817	0.686057	0.823996	0.857986	0.91404	0.613226	0.591246
	371.475	0.467148	0.826514	0.644778	0.685404	0.822111	0.86201	0.911441	0.61246	0.595342
	371.8	0.467194	0.828511	0.642836	0.685949	0.818591	0.862607	0.910186	0.608984	0.598648
	372.125	0.466566	0.82952	0.642053	0.685569	0.81481	0.865829	0.906586	0.604954	0.601373
	372.45	0.466859	0.830345	0.641796	0.685945	0.808582	0.873627	0.899826	0.600553	0.603025
	372.775	0.468101	0.830913	0.639854	0.68678	0.803328	0.878356	0.888667	0.595969	0.603702
	373.1	0.468522	0.832217	0.636608	0.685283	0.80082	0.875871	0.879729	0.59374	0.604221
	373.425	0.469749	0.835455	0.633658	0.681952	0.800428	0.873202	0.871787	0.589525	0.605378
	373.75	0.471619	0.840925	0.63111	0.67833	0.800974	0.875398	0.863603	0.583704	0.607549
	374.075	0.474246	0.849813	0.628859	0.672561	0.800552	0.881493	0.854054	0.579274	0.610561
	374.4	0.476309	0.860127	0.625277	0.667691	0.801342	0.885217	0.842588	0.575732	0.614656
	374.725	0.479446	0.870412	0.62074	0.662571	0.802677	0.888772	0.834996	0.573557	0.616927
	375.05	0.482181	0.881594	0.615402	0.659413	0.801619	0.894145	0.829387	0.57204	0.620212
	375.375	0.484375	0.895277	0.609202	0.656249	0.800355	0.899293	0.827083	0.570084	0.626049
	375.7	0.486557	0.914043	0.604856	0.656222	0.803018	0.908086	0.824662	0.567628	0.630019
	376.025	0.489222	0.934085	0.600622	0.656323	0.80565	0.920925	0.820664	0.564419	0.62932
	376.35	0.491315	0.955944	0.596991	0.656664	0.806506	0.932538	0.819237	0.563099	0.626349
	376.675	0.493449	0.977734	0.593365	0.656669	0.804554	0.947885	0.818918	0.562692	0.625453
	377	0.494599	1.00026	0.58947	0.656929	0.802905	0.964383	0.816365	0.562936	0.626605
	377.325	0.495412	1.02167	0.586499	0.657731	0.803125	0.974197	0.811265	0.562411	0.627178
	377.65	0.497567	1.04383	0.583605	0.655943	0.8058	0.97922	0.806498	0.56151	0.627216
	377.975	0.499624	1.06489	0.580824	0.653926	0.807197	0.984862	0.802811	0.5618	0.627287
	378.3	0.502076	1.08222	0.577912	0.654561	0.802483	0.992369	0.797912	0.562874	0.628951
	378.625	0.503856	1.10121	0.575309	0.652222	0.79748	0.993253	0.791137	0.565131	0.630813
	378.95	0.504705	1.11558	0.5732	0.64774	0.7926	0.984588	0.783303	0.568361	0.63111
	379.275	0.506257	1.11593	0.571632	0.64185	0.786274	0.978204	0.774577	0.572576	0.630706
	379.6	0.507334	1.10399	0.571763	0.636951	0.781154	0.973684	0.765643	0.576307	0.630761
	379.925	0.508263	1.07963	0.572377	0.63123	0.779586	0.966517	0.755977	0.578081	0.630195
	380.25	0.507389	1.05187	0.573323	0.625458	0.77795	0.95971	0.745814	0.580676	0.63002
	380.575	0.50602	1.03391	0.574572	0.621389	0.77593	0.952425	0.737934	0.583909	0.627999
	380.9	0.505975	1.0172	0.575859	0.617627	0.774123	0.951487	0.732862	0.587433	0.626167
	381.225	0.505198	1.00297	0.577099	0.612766	0.772341	0.950701	0.731254	0.588498	0.626946
	381.55	0.502732	0.99505	0.578466	0.608568	0.769916	0.947123	0.731223	0.5909	0.627984
	381.875	0.500661	0.994326	0.579363	0.604387	0.769217	0.943481	0.732223	0.594461	0.626938
	382.2	0.497815	0.993656	0.581783	0.600382	0.768562	0.939376	0.733476	0.595754	0.62437
	382.525	0.495304	0.990171	0.584137	0.59543	0.764882	0.934798	0.732695	0.596481	0.623694
	382.85	0.492901	0.988648	0.586612	0.589461	0.759582	0.923762	0.730881	0.598162	0.626459
	383.175	0.490473	0.993931	0.588975	0.584237	0.754537	0.911933	0.728593	0.600627	0.627621
	383.5	0.488066	1.00501	0.592148	0.578749	0.74993	0.899885	0.727142	0.603748	0.627039
	383.825	0.48484	1.01381	0.596799	0.574767	0.746159	0.898744	0.725842	0.60555	0.626535
	384.15	0.481999	1.02063	0.599943	0.572042	0.742925	0.894309	0.722851	0.607405	0.625315
	384.475	0.478309	1.03058	0.600607	0.569123	0.739738	0.883519	0.719655	0.611197	0.62265
	384.8	0.476142	1.04151	0.601089	0.567827	0.738035	0.873699	0.71788	0.616723	0.619726
	385.125	0.471981	1.05192	0.601341	0.56642	0.737957	0.867361	0.718634	0.623476	0.619303
	385.45	0.468885	1.05755	0.601965	0.564468	0.734143	0.86605	0.721788	0.630573	0.622126
	385.775	0.465739	1.06383	0.60401	0.562444	0.727393	0.868733	0.726141	0.636332	0.626158
	386.1	0.463415	1.07257	0.606581	0.559866	0.72262	0.868262	0.730864	0.641596	0.628873
	386.425	0.459881	1.08298	0.607151	0.558637	0.720618	0.865274	0.733533	0.646905	0.628385
	386.75	0.456679	1.08852	0.607294	0.558313	0.71855	0.861339	0.733207	0.650369	0.629876
	387.075	0.454562	1.08956	0.608109	0.55757	0.715531	0.858855	0.732282	0.650626	0.630248
	387.4	0.453469	1.0873	0.608347	0.556456	0.713169	0.85778	0.7294	0.648319	0.630285
	387.725	0.451993	1.08036	0.607393	0.555243	0.712734	0.858564	0.727752	0.648328	0.630632
	388.05	0.450267	1.07309	0.60611	0.553151	0.713407	0.863965	0.726548	0.650126	0.634983
	388.375	0.449073	1.0719	0.605068	0.550991	0.714623	0.867077	0.724395	0.651826	0.641171
	388.7	0.448685	1.07288	0.604879	0.548323	0.713378	0.86463	0.719804	0.651006	0.644902
	389.025	0.448643	1.07409	0.604746	0.545926	0.712527	0.864933	0.714521	0.651027	0.646827
	389.35	0.448024	1.0763	0.60305	0.542017	0.712709	0.868355	0.711927	0.651662	0.646202
	389.675	0.4467	1.07664	0.600925	0.53738	0.712408	0.86627	0.711261	0.650564	0.643228
	390	0.445699	1.07248	0.598602	0.532633	0.710453	0.859816	0.711683	0.649775	0.638844
	390.325	0.445991	1.0683	0.595623	0.52847	0.708454	0.855731	0.713951	0.651505	0.634241
	390.65	0.445459	1.06569	0.591853	0.524285	0.709171	0.853188	0.715776	0.653039	0.630803
	390.975	0.445565	1.06388	0.588101	0.520291	0.708067	0.851114	0.717769	0.653225	0.626301
	391.3	0.445936	1.0606	0.585144	0.51605	0.704035	0.848428	0.72069	0.653084	0.624147
	391.625	0.446612	1.06089	0.5848	0.51264	0.699393	0.847596	0.724872	0.65339	0.622493
	391.95	0.449084	1.05872	0.584241	0.509687	0.699046	0.849329	0.727804	0.658394	0.621105
	392.275	0.451383	1.05168	0.584488	0.50781	0.700383	0.853195	0.730074	0.661375	0.61877
	392.6	0.452655	1.04384	0.584798	0.506662	0.7016	0.856462	0.732058	0.664287	0.617496
	392.925	0.453071	1.03625	0.586102	0.505457	0.700872	0.85609	0.734445	0.667517	0.616634
	393.25	0.45376	1.02583	0.588296	0.50363	0.697893	0.850651	0.739171	0.670345	0.618455
	393.575	0.455489	1.01692	0.589819	0.503	0.697611	0.836679	0.743155	0.671824	0.620784
	393.9	0.456417	1.0093	0.590521	0.504156	0.703081	0.82242	0.745887	0.673901	0.625824
	394.225	0.457678	0.998021	0.592045	0.505132	0.707734	0.808915	0.746932	0.673392	0.629672
	394.55	0.458382	0.986314	0.593243	0.505441	0.708851	0.798355	0.748601	0.671166	0.632039
	394.875	0.45842	0.977952	0.593758	0.504822	0.704401	0.789275	0.75014	0.668062	0.629613
	395.2	0.45925	0.972981	0.593111	0.503826	0.703007	0.782957	0.749346	0.664435	0.627612
	395.525	0.461076	0.96639	0.593457	0.503266	0.704158	0.779904	0.748786	0.660387	0.628484
	395.85	0.461213	0.956946	0.593645	0.503093	0.706418	0.779027	0.749382	0.657925	0.629174
	396.175	0.461075	0.946274	0.594198	0.503498	0.709214	0.776984	0.75046	0.657387	0.631686
	396.5	0.460964	0.933509	0.594104	0.503561	0.712233	0.775055	0.751809	0.655325	0.635223
	396.825	0.461392	0.923177	0.593017	0.503602	0.716554	0.776424	0.754126	0.653649	0.639451
	397.15	0.460426	0.913784	0.5924	0.502931	0.719542	0.777286	0.757622	0.650116	0.643851
	397.475	0.459339	0.905446	0.592921	0.501922	0.721803	0.777587	0.762119	0.645618	0.647806
	397.8	0.45842	0.898646	0.594012	0.501008	0.722825	0.778293	0.766945	0.640779	0.650276
	398.125	0.457722	0.89424	0.595458	0.501279	0.721376	0.777206	0.771689	0.637154	0.653397
	398.45	0.458663	0.893842	0.595703	0.501533	0.71815	0.778413	0.77711	0.635791	0.656634
	398.775	0.459668	0.89879	0.594386	0.503012	0.713174	0.782864	0.783577	0.634531	0.660091
	399.1	0.461223	0.908485	0.593704	0.50473	0.706331	0.786304	0.78901	0.634472	0.662906
	399.425	0.462671	0.916356	0.593089	0.506188	0.700305	0.789921	0.795644	0.635052	0.667231
	399.75	0.462649	0.924418	0.591893	0.507083	0.694639	0.794479	0.807789	0.634823	0.673033
	400.075	0.463051	0.930674	0.591003	0.506538	0.689527	0.798013	0.821127	0.63214	0.678902
	400.4	0.463247	0.937052	0.589769	0.507026	0.683985	0.801806	0.834415	0.629181	0.683428
	400.725	0.463454	0.942891	0.587853	0.505699	0.678019	0.805376	0.847639	0.626917	0.686942
	401.05	0.464686	0.938383	0.587306	0.504847	0.672708	0.807438	0.856127	0.624644	0.689457
	401.375	0.466672	0.929676	0.587054	0.504822	0.6694	0.808111	0.86172	0.622901	0.693802
	401.7	0.46835	0.918981	0.585279	0.507118	0.666343	0.807635	0.866752	0.621164	0.697182
	402.025	0.47082	0.909033	0.583707	0.510112	0.660014	0.806914	0.874802	0.617746	0.699681
	402.35	0.472988	0.898267	0.582374	0.512994	0.651531	0.803678	0.8848	0.614856	0.701451
	402.675	0.47503	0.888383	0.580787	0.514439	0.642719	0.800238	0.892206	0.612188	0.702096
	403	0.476848	0.878275	0.579455	0.516236	0.636307	0.799041	0.893503	0.610658	0.705103
	403.325	0.477887	0.872432	0.578015	0.518073	0.632711	0.799664	0.894918	0.608189	0.707444
	403.65	0.4782	0.86765	0.57597	0.5206	0.632268	0.799937	0.898474	0.605921	0.708704
	403.975	0.477889	0.86155	0.574805	0.522473	0.633653	0.797678	0.901643	0.605384	0.710224
	404.3	0.477223	0.854872	0.572588	0.526162	0.632411	0.79582	0.907584	0.604782	0.712337
	404.625	0.478005	0.848006	0.571917	0.531124	0.633857	0.793453	0.914907	0.605743	0.713564
	404.95	0.479713	0.84253	0.573968	0.5369	0.636482	0.789687	0.917871	0.605362	0.714412
	405.275	0.481925	0.841691	0.578786	0.543358	0.636884	0.786841	0.917598	0.605225	0.716422
	405.6	0.484818	0.841576	0.585377	0.551648	0.637841	0.78585	0.917416	0.606322	0.719655
	405.925	0.487821	0.840942	0.593823	0.557971	0.639024	0.784755	0.919493	0.608951	0.720592
	406.25	0.489744	0.840005	0.60339	0.56173	0.639392	0.78395	0.923289	0.612436	0.718987
	406.575	0.491036	0.840454	0.610792	0.562153	0.640571	0.785621	0.928536	0.612871	0.718181
	406.9	0.491426	0.841858	0.614211	0.560604	0.644061	0.787788	0.930188	0.612576	0.718471
	407.225	0.492487	0.847233	0.616194	0.559807	0.645567	0.790264	0.930303	0.609976	0.720293
	407.55	0.493804	0.853423	0.616523	0.557747	0.64775	0.78909	0.927809	0.610291	0.723562
	407.875	0.49637	0.857843	0.615939	0.554805	0.650004	0.786439	0.929373	0.610962	0.725394
	408.2	0.498263	0.861967	0.616975	0.552206	0.65222	0.786003	0.936358	0.608407	0.728469
	408.525	0.499666	0.86347	0.61803	0.549184	0.65623	0.785673	0.947449	0.602032	0.731029
	408.85	0.502249	0.859126	0.617801	0.546859	0.660604	0.783982	0.956866	0.596337	0.73261
	409.175	0.505072	0.848702	0.616967	0.544487	0.664964	0.781809	0.963486	0.59263	0.733536
	409.5	0.505729	0.836139	0.616773	0.543266	0.669583	0.78373	0.972377	0.592547	0.736194
	409.825	0.503946	0.827923	0.61763	0.543192	0.674688	0.786918	0.981291	0.594722	0.740774
	410.15	0.503448	0.816819	0.617105	0.543112	0.67724	0.789068	0.988517	0.597403	0.743388
	410.475	0.502883	0.802819	0.615455	0.54288	0.680852	0.791704	0.994228	0.597298	0.747938
	410.8	0.503487	0.790717	0.615417	0.543215	0.684657	0.795473	0.998571	0.59771	0.752557
	411.125	0.504021	0.779665	0.61528	0.54319	0.688854	0.7993	1.0027	0.596812	0.758595
	411.45	0.504318	0.7703	0.617636	0.543924	0.69436	0.805041	1.0082	0.594372	0.765541
	411.775	0.505633	0.765166	0.621086	0.544225	0.696701	0.814015	1.01212	0.592309	0.77517
	412.1	0.507702	0.761629	0.623798	0.544034	0.697975	0.823	1.01032	0.590663	0.786045
	412.425	0.511751	0.756333	0.625612	0.542954	0.700461	0.831782	1.00395	0.586357	0.796299
	412.75	0.51474	0.751845	0.626794	0.542027	0.701539	0.839728	1.00143	0.579544	0.803166
	413.075	0.515609	0.746793	0.628125	0.543328	0.703089	0.843807	1.00289	0.573426	0.810837
	413.4	0.513905	0.742166	0.628404	0.541951	0.703838	0.84762	1.00417	0.56549	0.821025
	413.725	0.512629	0.737905	0.629871	0.539439	0.704782	0.85289	1.00874	0.559735	0.832651
	414.05	0.513537	0.734091	0.634948	0.535378	0.705114	0.854718	1.01528	0.554823	0.843709
	414.375	0.515656	0.732367	0.640994	0.530906	0.706003	0.854838	1.02393	0.55235	0.852426
	414.7	0.516971	0.732207	0.645725	0.528626	0.708066	0.85612	1.02999	0.550231	0.861138
	415.025	0.515881	0.730636	0.653127	0.527825	0.708589	0.857121	1.03691	0.546794	0.868624
	415.35	0.515598	0.72662	0.661135	0.52745	0.707651	0.85525	1.04681	0.544074	0.872833
	415.675	0.516413	0.720989	0.668404	0.527022	0.708134	0.854433	1.05052	0.542275	0.877045
	416	0.517698	0.717529	0.67532	0.526078	0.709041	0.853381	1.05024	0.54339	0.882927
	416.325	0.51794	0.714343	0.681812	0.525541	0.709409	0.857796	1.0492	0.5433	0.890175
	416.65	0.518207	0.708919	0.685626	0.524205	0.709795	0.863453	1.04192	0.542444	0.898172
	416.975	0.518072	0.701539	0.683839	0.52325	0.7105	0.869039	1.03377	0.542195	0.906419
	417.3	0.517835	0.694795	0.672749	0.522373	0.712906	0.868453	1.02723	0.54312	0.913652
	417.625	0.519021	0.688601	0.65955	0.520995	0.71719	0.868606	1.01902	0.542291	0.917235
	417.95	0.518593	0.680642	0.648684	0.521749	0.722159	0.869516	1.00558	0.542433	0.923155
	418.275	0.51891	0.671675	0.639813	0.522516	0.72694	0.869096	0.992076	0.545045	0.933113
	418.6	0.518216	0.662222	0.632559	0.524489	0.727923	0.871028	0.98067	0.550124	0.939114
	418.925	0.515589	0.653273	0.626745	0.52711	0.725332	0.876264	0.968763	0.555501	0.936859
	419.25	0.513931	0.646675	0.621091	0.529021	0.720013	0.881491	0.95651	0.560945	0.929877
	419.575	0.514283	0.640737	0.615914	0.530105	0.714495	0.884189	0.942878	0.566691	0.927477
	419.9	0.515762	0.635389	0.61122	0.530882	0.709886	0.891274	0.932397	0.572679	0.925217
	420.225	0.518146	0.631032	0.607136	0.532143	0.704945	0.89937	0.923902	0.579577	0.922793
	420.55	0.519238	0.627883	0.60624	0.532912	0.699655	0.905018	0.916068	0.585083	0.918782
	420.875	0.51886	0.62691	0.605879	0.5355	0.69372	0.913753	0.909028	0.587217	0.917692
	421.2	0.519895	0.627311	0.604724	0.537312	0.686319	0.917796	0.900705	0.589845	0.916276
	421.525	0.521986	0.628103	0.603525	0.539213	0.680893	0.918412	0.892407	0.592023	0.9187
	421.85	0.524161	0.628309	0.602156	0.539943	0.677008	0.92377	0.886742	0.593294	0.920878
	422.175	0.527543	0.629687	0.602192	0.540539	0.675966	0.928572	0.882245	0.595961	0.921682
	422.5	0.52864	0.632929	0.601861	0.540471	0.675293	0.931961	0.878603	0.599501	0.92613
	422.825	0.528324	0.634113	0.602022	0.539378	0.672569	0.934772	0.879371	0.604242	0.929949
	423.15	0.526623	0.634989	0.602822	0.538938	0.668874	0.937197	0.881796	0.606245	0.93182
	423.475	0.524124	0.636631	0.602881	0.53772	0.665219	0.938566	0.884436	0.608423	0.93109
	423.8	0.522663	0.638303	0.603865	0.537955	0.664296	0.936566	0.885843	0.610031	0.928101
	424.125	0.521288	0.637261	0.604951	0.539309	0.663338	0.934849	0.88969	0.609394	0.92671
	424.45	0.521055	0.634604	0.605555	0.541528	0.663172	0.936259	0.89578	0.608251	0.922605
	424.775	0.523271	0.631931	0.60541	0.543793	0.663655	0.940105	0.901592	0.605906	0.916043
	425.1	0.526047	0.630203	0.605966	0.545091	0.664635	0.947772	0.906816	0.60191	0.909541
	425.425	0.529516	0.631163	0.606543	0.545408	0.666668	0.951793	0.912359	0.597654	0.909177
	425.75	0.53309	0.633678	0.60679	0.546537	0.670222	0.954129	0.917239	0.592782	0.911139
	426.075	0.537223	0.63542	0.608603	0.546999	0.674782	0.959752	0.921253	0.5894	0.914776
	426.4	0.54187	0.637012	0.610934	0.547591	0.679221	0.964312	0.924179	0.586153	0.916244
	426.725	0.547056	0.63933	0.613867	0.548974	0.684952	0.973115	0.925109	0.583165	0.91793
	427.05	0.550539	0.643526	0.616439	0.550256	0.69138	0.982582	0.926123	0.579148	0.918727
	427.375	0.552923	0.646849	0.618449	0.551211	0.697134	0.991284	0.926884	0.574669	0.919987
	427.7	0.554571	0.648693	0.621475	0.553052	0.702352	1.00137	0.925559	0.570854	0.923548
	428.025	0.55742	0.650374	0.624868	0.555582	0.705049	1.01788	0.921396	0.56763	0.930021
	428.35	0.559993	0.653326	0.627623	0.558631	0.706782	1.03971	0.917618	0.566122	0.938128
	428.675	0.561688	0.654565	0.630044	0.560593	0.708252	1.05774	0.913973	0.565395	0.947901
	429	0.561171	0.65382	0.632184	0.56275	0.711271	1.0637	0.911725	0.56438	0.957163
	429.325	0.558895	0.653819	0.633286	0.563973	0.714734	1.06292	0.910369	0.562843	0.966738
	429.65	0.557398	0.654585	0.632775	0.565822	0.717856	1.05812	0.904918	0.560476	0.97596
	429.975	0.556185	0.656319	0.630531	0.568063	0.722347	1.05939	0.900179	0.558633	0.98455
	430.3	0.557837	0.657574	0.627373	0.570012	0.725714	1.05439	0.895077	0.556227	0.994326
	430.625	0.561372	0.658756	0.62494	0.573347	0.728585	1.04414	0.891947	0.553992	1.0006
	430.95	0.56498	0.658403	0.624334	0.577088	0.732147	1.03186	0.894799	0.550792	1.00325
	431.275	0.563962	0.657513	0.625056	0.581102	0.73887	1.02047	0.900177	0.546915	1.01135
	431.6	0.559694	0.657147	0.625663	0.583777	0.746165	1.01476	0.905051	0.543396	1.01879
	431.925	0.556135	0.656273	0.627566	0.585484	0.752042	1.0111	0.906948	0.539406	1.02056
	432.25	0.553487	0.653753	0.628784	0.586746	0.756884	1.00661	0.90899	0.535855	1.01723
	432.575	0.550772	0.651335	0.63047	0.58898	0.762227	1.00558	0.911639	0.533561	1.01447
	432.9	0.546556	0.650058	0.632202	0.591168	0.768661	1.00666	0.91455	0.532345	1.01321
	433.225	0.544307	0.64902	0.635419	0.593618	0.774922	1.00382	0.918988	0.530494	1.0164
	433.55	0.541013	0.648684	0.639489	0.595417	0.7799	0.995595	0.923764	0.528852	1.02057
	433.875	0.539242	0.645717	0.644347	0.598403	0.785491	0.98909	0.929421	0.527704	1.0235
	434.2	0.537397	0.642209	0.648765	0.60143	0.788761	0.98258	0.933116	0.526416	1.02578
	434.525	0.536379	0.639629	0.652254	0.604808	0.791705	0.978057	0.936606	0.526504	1.02896
	434.85	0.536209	0.637432	0.656142	0.607449	0.795001	0.975247	0.940596	0.526614	1.02861
	435.175	0.535813	0.634627	0.65987	0.608116	0.795953	0.973579	0.945289	0.526765	1.02463
	435.5	0.535872	0.631945	0.662495	0.607436	0.796747	0.971953	0.950995	0.527977	1.02207
	435.825	0.535775	0.62958	0.66343	0.60644	0.796908	0.970687	0.956358	0.528921	1.0211
	436.15	0.53703	0.627116	0.663446	0.606005	0.797707	0.971933	0.960413	0.52956	1.02041
	436.475	0.538429	0.624701	0.664862	0.606136	0.801036	0.977153	0.962921	0.530178	1.01999
	436.8	0.538956	0.620595	0.665295	0.605348	0.80466	0.98991	0.963976	0.5289	1.01877
	437.125	0.540079	0.614539	0.664516	0.602497	0.808009	1.00142	0.964002	0.527486	1.01363
	437.45	0.541195	0.606967	0.662552	0.59875	0.81426	1.00424	0.964506	0.526427	1.00403
	437.775	0.543518	0.600118	0.662872	0.595397	0.822421	1.00202	0.96386	0.525239	0.99318
	438.1	0.546601	0.593848	0.663469	0.592512	0.827282	0.995249	0.961831	0.525215	0.981644
	438.425	0.550979	0.589383	0.665276	0.590149	0.825703	0.981566	0.957707	0.524356	0.96987
	438.75	0.553235	0.58337	0.667142	0.58748	0.822068	0.967757	0.953493	0.523527	0.956534
	439.075	0.555049	0.576683	0.668723	0.58438	0.821856	0.958143	0.949846	0.522243	0.943196
	439.4	0.557351	0.571502	0.670609	0.581987	0.820759	0.935947	0.944292	0.522231	0.930362
	439.725	0.558192	0.567389	0.674218	0.580195	0.81562	0.914053	0.937384	0.521944	0.915749
	440.05	0.559205	0.565348	0.676559	0.580314	0.810855	0.903826	0.932565	0.521554	0.904715
	440.375	0.559965	0.564631	0.680469	0.581399	0.805882	0.895629	0.926881	0.52301	0.894639
	440.7	0.558824	0.563984	0.68498	0.583749	0.799109	0.888447	0.925004	0.52389	0.885568
	441.025	0.55841	0.56511	0.691687	0.585198	0.796196	0.880723	0.926847	0.524263	0.877251
	441.35	0.558401	0.566047	0.699497	0.585687	0.799994	0.868566	0.929849	0.524777	0.870693
	441.675	0.558384	0.56908	0.707821	0.584955	0.806127	0.854435	0.931412	0.524677	0.865839
	442	0.558727	0.572382	0.715617	0.583962	0.816932	0.84412	0.934268	0.524598	0.859885
	442.325	0.559494	0.576095	0.72136	0.583196	0.827025	0.836825	0.93498	0.525317	0.854939
	442.65	0.560026	0.580163	0.726281	0.582792	0.833471	0.831261	0.932026	0.527683	0.849464
	442.975	0.561354	0.585571	0.731403	0.584795	0.83664	0.82736	0.928311	0.528846	0.844231
	443.3	0.562695	0.589295	0.735613	0.586634	0.841478	0.830954	0.924556	0.529317	0.83565
	443.625	0.563838	0.5927	0.740267	0.588082	0.847377	0.841294	0.918701	0.530133	0.826861
	443.95	0.565611	0.597186	0.744579	0.590338	0.854484	0.849825	0.911485	0.531773	0.82102
	444.275	0.566962	0.604023	0.747627	0.593383	0.864404	0.860419	0.904316	0.533799	0.817295
	444.6	0.566705	0.61124	0.749978	0.595822	0.875764	0.873414	0.898457	0.535448	0.815421
	444.925	0.565361	0.612072	0.75223	0.598052	0.885627	0.885268	0.890677	0.5353	0.81269
	445.25	0.561894	0.607689	0.757048	0.600076	0.891256	0.896182	0.882158	0.537105	0.808197
	445.575	0.557785	0.604059	0.76397	0.602275	0.897554	0.903963	0.877576	0.538765	0.801194
	445.9	0.55374	0.600209	0.772127	0.604489	0.901638	0.910752	0.873744	0.538975	0.794167
	446.225	0.550129	0.59699	0.781719	0.607616	0.907848	0.915694	0.872353	0.540987	0.785769
	446.55	0.546563	0.59565	0.790462	0.611392	0.918861	0.915147	0.869567	0.541554	0.779163
	446.875	0.544081	0.59605	0.800068	0.614691	0.926605	0.91072	0.866082	0.540897	0.771457
	447.2	0.540783	0.596999	0.811782	0.617064	0.92801	0.904978	0.864343	0.540931	0.766865
	447.525	0.537321	0.597131	0.823924	0.620516	0.930258	0.901892	0.861308	0.542407	0.76361
	447.85	0.535008	0.597326	0.833456	0.623916	0.930847	0.900537	0.854174	0.546117	0.758959
	448.175	0.53412	0.600047	0.837823	0.627103	0.926513	0.897894	0.849758	0.549805	0.753884
	448.5	0.533635	0.603789	0.838219	0.629464	0.916655	0.893134	0.843734	0.554087	0.746442
	448.825	0.533104	0.608005	0.839712	0.631595	0.909897	0.888225	0.835091	0.557215	0.741353
	449.15	0.532422	0.610907	0.842081	0.633253	0.904429	0.888676	0.826084	0.559308	0.735917
	449.475	0.531963	0.613215	0.839108	0.633719	0.895307	0.888172	0.818187	0.56269	0.729834
	449.8	0.532446	0.616696	0.832004	0.634244	0.885368	0.881517	0.809058	0.567074	0.72225
	450.125	0.533776	0.620597	0.826011	0.634098	0.875463	0.871011	0.798576	0.57104	0.715479
	450.45	0.535722	0.623466	0.824478	0.634249	0.865776	0.862305	0.788361	0.574729	0.709717
	450.775	0.539147	0.628206	0.829326	0.633743	0.860909	0.852458	0.777186	0.577654	0.705353
	451.1	0.543062	0.634192	0.834373	0.633043	0.859038	0.843812	0.768706	0.581805	0.699399
	451.425	0.54756	0.638509	0.840402	0.634231	0.857176	0.834694	0.762705	0.586184	0.692311
	451.75	0.553651	0.642603	0.845945	0.635153	0.850034	0.823989	0.756363	0.590881	0.682747
	452.075	0.559005	0.646277	0.853721	0.636125	0.840865	0.818239	0.748326	0.591308	0.672375
	452.4	0.562526	0.652224	0.859731	0.636409	0.834214	0.817571	0.740718	0.591333	0.665092
	452.725	0.565365	0.661529	0.863995	0.63826	0.832203	0.816916	0.735369	0.592105	0.66071
	453.05	0.566835	0.670194	0.869111	0.638847	0.830524	0.814187	0.72965	0.593491	0.655203
	453.375	0.568005	0.67822	0.87467	0.640206	0.826976	0.81136	0.72377	0.595259	0.650216
	453.7	0.570611	0.68752	0.877444	0.643742	0.826422	0.80598	0.718105	0.595698	0.646401
	454.025	0.571951	0.697113	0.874783	0.646962	0.826584	0.798062	0.713704	0.598373	0.643823
	454.35	0.571228	0.70803	0.869529	0.649414	0.827304	0.789138	0.708824	0.600932	0.64054
	454.675	0.569405	0.716945	0.869547	0.650391	0.825434	0.782664	0.702586	0.603191	0.638232
	455	0.567302	0.71911	0.873584	0.651084	0.822508	0.77789	0.697644	0.603439	0.636507
	455.325	0.566387	0.713678	0.873339	0.651023	0.82015	0.773917	0.692232	0.602279	0.636338
	455.65	0.566558	0.706344	0.872419	0.649974	0.820284	0.769696	0.685538	0.60304	0.637849
	455.975	0.567518	0.698066	0.870437	0.648361	0.823731	0.762583	0.678308	0.602511	0.640145
	456.3	0.568034	0.693077	0.865163	0.646088	0.830097	0.75738	0.66714	0.602034	0.644637
	456.625	0.566892	0.689525	0.858459	0.642915	0.832303	0.753694	0.659934	0.605136	0.646333
	456.95	0.567464	0.685863	0.853145	0.640834	0.831319	0.752892	0.651375	0.609176	0.647766
	457.275	0.570347	0.685101	0.847487	0.638484	0.830686	0.755927	0.64407	0.61348	0.646818
	457.6	0.57367	0.68526	0.842875	0.63538	0.831314	0.755493	0.640928	0.615864	0.646884
	457.925	0.577214	0.682464	0.838885	0.632806	0.832132	0.756573	0.638214	0.616748	0.645019
	458.25	0.580016	0.679088	0.834329	0.630886	0.829983	0.754539	0.634853	0.619301	0.643913
	458.575	0.583213	0.676339	0.829306	0.628606	0.828623	0.7531	0.634229	0.622136	0.642813
	458.9	0.587313	0.674791	0.825139	0.628321	0.830674	0.750072	0.633692	0.624333	0.642333
	459.225	0.592154	0.672309	0.823127	0.630655	0.834077	0.745909	0.632742	0.625661	0.640929
	459.55	0.59796	0.670581	0.822803	0.633563	0.843869	0.742235	0.630892	0.623942	0.64002
	459.875	0.605069	0.670398	0.82198	0.636478	0.858859	0.739358	0.631049	0.620039	0.639048
	460.2	0.613097	0.669911	0.821369	0.640797	0.876563	0.733011	0.631746	0.616889	0.637217
	460.525	0.621381	0.667957	0.819848	0.642242	0.896142	0.728852	0.633223	0.617259	0.636285
	460.85	0.630692	0.665922	0.817543	0.645244	0.91256	0.727914	0.63587	0.616927	0.634269
	461.175	0.639154	0.662335	0.813252	0.648679	0.920596	0.726728	0.638057	0.613382	0.633069
	461.5	0.647779	0.66038	0.809281	0.652104	0.923204	0.724865	0.640805	0.60825	0.631138
	461.825	0.656707	0.658263	0.805394	0.65567	0.925923	0.722903	0.645292	0.602187	0.629509
	462.15	0.665008	0.655746	0.800717	0.658079	0.928363	0.721332	0.648236	0.597677	0.626149
	462.475	0.672843	0.655449	0.796982	0.660877	0.927654	0.7184	0.650031	0.593012	0.623772
	462.8	0.678339	0.655679	0.79368	0.665114	0.927204	0.712415	0.651324	0.587436	0.622739
	463.125	0.680766	0.654973	0.790815	0.67058	0.929685	0.709678	0.652899	0.582145	0.622469
	463.45	0.683018	0.651032	0.789976	0.676002	0.931339	0.709971	0.652943	0.573772	0.621315
	463.775	0.687576	0.646739	0.789692	0.683073	0.929607	0.712721	0.655236	0.56457	0.621139
	464.1	0.693138	0.641764	0.790569	0.690254	0.928253	0.713401	0.659108	0.556162	0.621838
	464.425	0.696525	0.638522	0.792991	0.695091	0.927493	0.710606	0.665089	0.548519	0.622755
	464.75	0.698797	0.636923	0.795991	0.702908	0.926801	0.705382	0.670564	0.541361	0.623982
	465.075	0.7013	0.634792	0.799199	0.710052	0.931165	0.702597	0.673683	0.535972	0.626088
	465.4	0.705994	0.633287	0.804747	0.714991	0.935885	0.700929	0.675606	0.531449	0.629647
	465.725	0.714545	0.632286	0.809866	0.71775	0.938853	0.699739	0.678741	0.525252	0.633979
	466.05	0.723576	0.629285	0.812938	0.721858	0.935331	0.700473	0.681105	0.520013	0.636372
	466.375	0.734195	0.625431	0.813358	0.72781	0.930993	0.700376	0.683487	0.514948	0.636655
	466.7	0.746485	0.6231	0.813171	0.73326	0.929104	0.697067	0.686346	0.512075	0.636062
	467.025	0.764488	0.621025	0.814749	0.737721	0.926285	0.696133	0.692028	0.509073	0.635211
	467.35	0.781623	0.619441	0.812778	0.741199	0.9264	0.695006	0.700342	0.508354	0.633739
	467.675	0.797677	0.618765	0.811249	0.740634	0.927806	0.692286	0.70412	0.509518	0.633308
	468	0.809796	0.615401	0.81011	0.740747	0.926555	0.689142	0.703026	0.506801	0.631619
	468.325	0.815841	0.610948	0.80787	0.743897	0.924444	0.686308	0.702598	0.500831	0.628243
	468.65	0.814354	0.607571	0.80696	0.748198	0.923909	0.680993	0.703454	0.495245	0.624451
	468.975	0.807863	0.605712	0.804904	0.752067	0.926355	0.676131	0.705787	0.49084	0.621369
	469.3	0.800656	0.605509	0.799479	0.756014	0.929665	0.671507	0.706599	0.48737	0.619127
	469.625	0.79604	0.60691	0.792763	0.759789	0.931244	0.666317	0.704811	0.483442	0.615915
	469.95	0.792194	0.61117	0.786488	0.762197	0.931596	0.662937	0.696983	0.48018	0.611625
	470.275	0.788749	0.617673	0.781203	0.765461	0.933286	0.657221	0.689822	0.478359	0.608858
	470.6	0.787793	0.626896	0.777467	0.76848	0.936562	0.651715	0.683663	0.476799	0.608993
	470.925	0.786077	0.637983	0.771626	0.768923	0.941864	0.648673	0.677947	0.475531	0.606863
	471.25	0.784202	0.651551	0.767312	0.76827	0.947572	0.646282	0.675835	0.474757	0.604316
	471.575	0.786149	0.664156	0.765021	0.76832	0.953335	0.642922	0.674803	0.474193	0.602602
	471.9	0.790165	0.677447	0.765917	0.769677	0.962241	0.640416	0.674539	0.473345	0.599294
	472.225	0.797304	0.690467	0.769873	0.771682	0.973996	0.637574	0.673255	0.472283	0.598189
	472.55	0.80607	0.703301	0.772052	0.773773	0.985379	0.637905	0.671857	0.473635	0.599913
	472.875	0.815815	0.713144	0.774073	0.776592	0.999561	0.639274	0.669201	0.474886	0.602341
	473.2	0.827749	0.717887	0.77833	0.780918	1.01282	0.64093	0.667259	0.474955	0.605223
	473.525	0.842358	0.722357	0.782454	0.786847	1.02312	0.643698	0.666784	0.4753	0.606891
	473.85	0.859863	0.724863	0.784515	0.793897	1.03291	0.64458	0.666181	0.476042	0.607428
	474.175	0.878043	0.724817	0.786828	0.800447	1.04215	0.645071	0.663493	0.476512	0.609451
	474.5	0.894054	0.72325	0.786337	0.807632	1.0465	0.643082	0.665778	0.476297	0.612201
	474.825	0.911513	0.721669	0.785336	0.813407	1.04581	0.640923	0.670581	0.476185	0.617914
	475.15	0.93565	0.718453	0.781088	0.817835	1.04818	0.638669	0.675338	0.476871	0.621255
	475.475	0.962265	0.714508	0.776249	0.822209	1.04986	0.63682	0.674994	0.477746	0.623682
	475.8	0.98405	0.710096	0.772496	0.826928	1.04843	0.636971	0.673019	0.477634	0.625291
	476.125	0.998814	0.706389	0.769577	0.830993	1.0448	0.636846	0.672832	0.477009	0.629004
	476.45	1.01115	0.701475	0.76414	0.832163	1.03893	0.637672	0.673745	0.477793	0.631852
	476.775	1.0313	0.695778	0.756756	0.832029	1.03368	0.638259	0.675338	0.480444	0.633796
	477.1	1.05732	0.691484	0.750733	0.829717	1.03012	0.638046	0.675742	0.482795	0.635893
	477.425	1.08259	0.688374	0.745112	0.824875	1.02378	0.638815	0.674797	0.485658	0.638449
	477.75	1.10122	0.685528	0.738792	0.820136	1.01399	0.637157	0.676432	0.489106	0.639268
	478.075	1.11718	0.683702	0.732623	0.813941	1.00534	0.63247	0.677383	0.4901	0.638805
	478.4	1.12783	0.681997	0.728079	0.80897	0.999786	0.629092	0.678507	0.490719	0.638516
	478.725	1.12318	0.680674	0.725008	0.802284	0.994822	0.625822	0.676439	0.493145	0.638199
	479.05	1.10499	0.677405	0.721043	0.794168	0.987311	0.623125	0.676965	0.49526	0.636828
	479.375	1.07828	0.676021	0.715752	0.790592	0.979236	0.619131	0.68154	0.496745	0.633723
	479.7	1.05561	0.677581	0.710444	0.790237	0.974058	0.614525	0.684025	0.498515	0.632145
	480.025	1.04219	0.681741	0.707597	0.790678	0.968428	0.610985	0.684252	0.50111	0.629739
	480.35	1.02811	0.686243	0.705428	0.789563	0.962869	0.609016	0.68845	0.502137	0.626539
	480.675	1.01434	0.688154	0.703929	0.788617	0.959291	0.608412	0.692956	0.503887	0.623342
	481	1.00604	0.687185	0.700565	0.786422	0.959135	0.606327	0.697264	0.505416	0.622501
	481.325	1.00023	0.688657	0.697296	0.785964	0.960686	0.603144	0.701093	0.505883	0.623915
	481.65	0.993563	0.693196	0.694505	0.789765	0.959376	0.597961	0.701469	0.505673	0.625608
	481.975	0.992409	0.694086	0.692136	0.793249	0.956099	0.593998	0.70261	0.506342	0.626323
	482.3	0.993614	0.692402	0.68713	0.79757	0.956504	0.594584	0.701716	0.506812	0.625407
	482.625	0.99398	0.690228	0.682189	0.804456	0.956431	0.59629	0.698836	0.507083	0.621785
	482.95	0.987996	0.689966	0.678818	0.813485	0.956099	0.596557	0.69412	0.507422	0.616946
	483.275	0.98188	0.688019	0.676833	0.822601	0.955061	0.597847	0.68996	0.50598	0.612035
	483.6	0.980624	0.684175	0.675277	0.833092	0.952671	0.598764	0.688301	0.505364	0.609062
	483.925	0.979445	0.676083	0.674997	0.843371	0.94792	0.602238	0.68283	0.505211	0.608067
	484.25	0.979932	0.666285	0.675994	0.852971	0.944258	0.604198	0.677493	0.504485	0.605442
	484.575	0.98133	0.658539	0.679227	0.860459	0.944806	0.605555	0.676467	0.503898	0.602133
	484.9	0.982742	0.654423	0.682816	0.865501	0.946869	0.607029	0.673908	0.504096	0.599253
	485.225	0.979752	0.651228	0.685203	0.869984	0.94906	0.608639	0.669797	0.504238	0.594369
	485.55	0.97268	0.647697	0.687985	0.874939	0.9493	0.611353	0.668978	0.505326	0.5887
	485.875	0.96273	0.643376	0.690731	0.879089	0.945852	0.616998	0.667347	0.506283	0.583712
	486.2	0.95657	0.639646	0.692736	0.88249	0.939414	0.622179	0.666822	0.507479	0.578172
	486.525	0.953462	0.636289	0.695186	0.88503	0.935712	0.623311	0.666384	0.510021	0.572023
	486.85	0.952994	0.633029	0.698085	0.888853	0.934754	0.621689	0.66436	0.511823	0.567884
	487.175	0.953548	0.629988	0.701054	0.893684	0.929543	0.62086	0.660737	0.513549	0.564748
	487.5	0.954888	0.627939	0.705435	0.898802	0.919832	0.621811	0.656432	0.514151	0.562889
	487.825	0.954525	0.623479	0.710244	0.902063	0.910177	0.623211	0.652528	0.514209	0.561016
	488.15	0.954221	0.618955	0.716747	0.903245	0.905273	0.623054	0.651602	0.514105	0.559261
	488.475	0.951976	0.616145	0.722916	0.90685	0.901619	0.620052	0.653659	0.513662	0.558024
	488.8	0.943933	0.613197	0.728114	0.908457	0.89488	0.615446	0.65593	0.512738	0.555678
	489.125	0.935125	0.609325	0.732682	0.911334	0.885189	0.614178	0.654385	0.51193	0.555025
	489.45	0.929877	0.605823	0.736903	0.915596	0.875363	0.614951	0.652609	0.511637	0.554836
	489.775	0.925397	0.604585	0.74148	0.92064	0.867945	0.616881	0.652344	0.511197	0.555763
	490.1	0.917001	0.604565	0.744034	0.928043	0.865217	0.616058	0.651721	0.510819	0.556337
	490.425	0.908725	0.602415	0.746033	0.934001	0.863316	0.616244	0.649411	0.511343	0.557116
	490.75	0.902207	0.598683	0.749611	0.935879	0.861562	0.618868	0.647567	0.51278	0.559149
	491.075	0.894209	0.59638	0.753214	0.934617	0.859909	0.62243	0.645286	0.515436	0.560878
	491.4	0.886821	0.595259	0.756394	0.934791	0.860062	0.626049	0.641602	0.517963	0.561589
	491.725	0.878878	0.59569	0.760109	0.935576	0.863185	0.628063	0.635204	0.519896	0.562231
	492.05	0.870968	0.598537	0.763523	0.938324	0.864004	0.628448	0.62776	0.520457	0.564132
	492.375	0.864617	0.599231	0.767376	0.939806	0.862878	0.624541	0.62584	0.519596	0.566731
	492.7	0.861205	0.598869	0.770551	0.941139	0.862224	0.621261	0.629369	0.519095	0.569157
	493.025	0.861733	0.599973	0.772841	0.946344	0.860397	0.619516	0.63214	0.517404	0.571789
	493.35	0.864656	0.603241	0.772383	0.950743	0.859379	0.620113	0.633493	0.516939	0.572325
	493.675	0.865711	0.606927	0.773269	0.958806	0.858003	0.620444	0.636646	0.517126	0.570623
	494	0.866003	0.607642	0.771158	0.965056	0.859593	0.618498	0.638935	0.516545	0.569614
	494.325	0.866358	0.608309	0.767893	0.970899	0.864879	0.616674	0.641284	0.51773	0.566397
	494.65	0.864262	0.60794	0.7662	0.979324	0.871153	0.617057	0.644143	0.519411	0.565467
	494.975	0.864112	0.604579	0.764634	0.987732	0.875325	0.618068	0.644398	0.521038	0.56627
	495.3	0.867921	0.599916	0.764148	0.995453	0.878229	0.61886	0.644208	0.522409	0.563677
	495.625	0.873293	0.594045	0.763365	1.00263	0.882084	0.619801	0.648157	0.523329	0.561462
	495.95	0.882441	0.587189	0.761087	1.00636	0.887111	0.621164	0.652814	0.524147	0.560783
	496.275	0.891114	0.581045	0.759744	1.01111	0.891635	0.621456	0.656184	0.524056	0.559338
	496.6	0.897303	0.578722	0.758204	1.01469	0.895	0.622017	0.662604	0.522729	0.555813
	496.925	0.900721	0.57821	0.757569	1.01563	0.89508	0.620519	0.66751	0.520829	0.550476
	497.25	0.896804	0.573155	0.757318	1.01518	0.898027	0.622796	0.671522	0.517754	0.546455
	497.575	0.8876	0.566119	0.757781	1.01351	0.905077	0.62458	0.676921	0.514886	0.541875
	497.9	0.879022	0.558462	0.758553	1.00891	0.910224	0.626223	0.682102	0.513319	0.538112
	498.225	0.876501	0.554533	0.76028	1.00255	0.914523	0.626506	0.687269	0.511487	0.53499
	498.55	0.876469	0.553068	0.763807	0.998102	0.91712	0.626911	0.694189	0.510465	0.532967
	498.875	0.874627	0.553042	0.768671	0.994043	0.920223	0.625919	0.701194	0.510329	0.532241
	499.2	0.87381	0.552649	0.775946	0.989431	0.922165	0.623626	0.698656	0.509989	0.531882
	499.525	0.876445	0.551721	0.781024	0.984169	0.926568	0.621786	0.691095	0.510475	0.53137
	499.85	0.876786	0.551946	0.786649	0.978107	0.938546	0.619909	0.685791	0.511806	0.530908
	500.175	0.878122	0.554415	0.792758	0.97398	0.946109	0.620305	0.682023	0.514196	0.530605
	500.5	0.882404	0.556007	0.801431	0.971478	0.946949	0.621264	0.683384	0.516988	0.530918
	500.825	0.887569	0.557484	0.809732	0.966192	0.945643	0.621654	0.686913	0.519555	0.532742
	501.15	0.89125	0.55959	0.817143	0.961896	0.946375	0.619702	0.689204	0.522662	0.53399
	501.475	0.892985	0.560312	0.824118	0.957259	0.947043	0.616982	0.68975	0.525934	0.534184
	501.8	0.895963	0.560574	0.831278	0.954628	0.950513	0.614929	0.688676	0.529648	0.534333
	502.125	0.901302	0.560906	0.838187	0.95223	0.953991	0.614754	0.686294	0.53202	0.535851
	502.45	0.905022	0.563875	0.844997	0.95225	0.957686	0.615095	0.682641	0.533729	0.537028
	502.775	0.905681	0.566434	0.850364	0.953513	0.959512	0.616381	0.675445	0.535995	0.537707
	503.1	0.903208	0.56555	0.853683	0.957939	0.961811	0.617754	0.665626	0.539698	0.537138
	503.425	0.900513	0.563522	0.856249	0.96732	0.964676	0.622266	0.654238	0.544716	0.537951
	503.75	0.898332	0.5602	0.859853	0.977954	0.967819	0.623102	0.6452	0.547388	0.540208
	504.075	0.895207	0.556267	0.86335	0.989483	0.972868	0.623405	0.639492	0.547927	0.540966
	504.4	0.892211	0.552217	0.865253	0.999656	0.976701	0.62392	0.634034	0.549444	0.541118
	504.725	0.89175	0.549772	0.866883	1.00795	0.980427	0.624572	0.630113	0.550544	0.541197
	505.05	0.890203	0.547507	0.86783	1.01681	0.989974	0.627218	0.627185	0.551087	0.54337
	505.375	0.887191	0.545743	0.867957	1.02495	1.00238	0.629005	0.623457	0.550171	0.544088
	505.7	0.885136	0.544701	0.866036	1.03117	1.0125	0.632907	0.622385	0.548237	0.543125
	506.025	0.885213	0.544435	0.864457	1.03974	1.02188	0.638348	0.622378	0.547261	0.54276
	506.35	0.89002	0.545472	0.862329	1.04945	1.02704	0.642005	0.622813	0.54722	0.543272
	506.675	0.895662	0.548201	0.858671	1.05853	1.02871	0.644052	0.623717	0.548079	0.543031
	507	0.894692	0.551841	0.855052	1.06496	1.02787	0.649424	0.625341	0.547981	0.543809
	507.325	0.891132	0.558382	0.854163	1.06772	1.02706	0.655006	0.62746	0.546252	0.543855
	507.65	0.890018	0.565592	0.857666	1.0673	1.02568	0.662408	0.628758	0.544098	0.541513
	507.975	0.887631	0.573882	0.862708	1.05937	1.02025	0.669471	0.629385	0.542987	0.538801
	508.3	0.881191	0.578617	0.865957	1.04795	1.01323	0.674576	0.628477	0.543326	0.536011
	508.625	0.873261	0.578744	0.867916	1.03481	1.00596	0.677981	0.628242	0.544531	0.532535
	508.95	0.868116	0.577471	0.867015	1.02384	0.996326	0.679839	0.625742	0.545664	0.529525
	509.275	0.868598	0.578284	0.866568	1.01018	0.987088	0.682833	0.624425	0.545495	0.526735
	509.6	0.869493	0.578442	0.868411	0.994884	0.977594	0.686655	0.625331	0.545104	0.527126
	509.925	0.863975	0.577768	0.870945	0.983362	0.970287	0.69047	0.626778	0.542852	0.526835
	510.25	0.857104	0.578238	0.873816	0.971224	0.965523	0.692111	0.627504	0.539616	0.52718
	510.575	0.853344	0.577778	0.875522	0.962311	0.962911	0.692326	0.627783	0.535617	0.528688
	510.9	0.850885	0.578426	0.877533	0.957104	0.961516	0.694437	0.625714	0.5333	0.53115
	511.225	0.847499	0.580074	0.882397	0.95445	0.960167	0.695728	0.623762	0.532498	0.533702
	511.55	0.843612	0.581505	0.887531	0.952985	0.95623	0.695451	0.621909	0.532102	0.536031
	511.875	0.842863	0.582059	0.891503	0.954405	0.954848	0.694292	0.620973	0.533108	0.541033
	512.2	0.842418	0.581865	0.896849	0.956049	0.953925	0.695761	0.620521	0.533343	0.547153
	512.525	0.840755	0.580197	0.906177	0.958143	0.953025	0.698337	0.620186	0.533737	0.553343
	512.85	0.842408	0.578382	0.918342	0.958869	0.952266	0.7018	0.618307	0.534263	0.559294
	513.175	0.843647	0.576865	0.927823	0.960087	0.950698	0.706081	0.61728	0.535161	0.564931
	513.5	0.840383	0.575403	0.937037	0.960979	0.945613	0.709399	0.616102	0.537601	0.568938
	513.825	0.839809	0.573895	0.950509	0.958638	0.942105	0.708991	0.615124	0.540615	0.569447
	514.15	0.838792	0.574745	0.966626	0.954895	0.936943	0.708682	0.613151	0.544106	0.566715
	514.475	0.835103	0.578338	0.984122	0.951045	0.93144	0.712104	0.610498	0.54703	0.563095
	514.8	0.834033	0.583394	1.0032	0.950994	0.92333	0.714168	0.607247	0.548959	0.558594
	515.125	0.834771	0.588044	1.01716	0.954368	0.912654	0.714377	0.603213	0.551706	0.55268
	515.45	0.833069	0.593002	1.02286	0.954426	0.901111	0.713715	0.600273	0.553016	0.548501
	515.775	0.829344	0.598785	1.02606	0.95266	0.888311	0.714521	0.595475	0.553808	0.545814
	516.1	0.826414	0.604128	1.0275	0.95228	0.874904	0.713318	0.591857	0.553691	0.543999
	516.425	0.826251	0.607881	1.02553	0.954194	0.86389	0.71104	0.589266	0.553498	0.541695
	516.75	0.824751	0.609132	1.02371	0.956996	0.853294	0.707285	0.588579	0.554766	0.540298
	517.075	0.823024	0.611052	1.02524	0.952921	0.842994	0.70305	0.59116	0.554957	0.539244
	517.4	0.822857	0.611245	1.03287	0.942867	0.834272	0.70034	0.592376	0.556731	0.538065
	517.725	0.826139	0.611505	1.0418	0.927934	0.831712	0.696361	0.591705	0.558211	0.537993
	518.05	0.83135	0.610632	1.04133	0.909006	0.832936	0.691706	0.591183	0.560455	0.537801
	518.375	0.836775	0.610848	1.03423	0.890001	0.834635	0.687597	0.590277	0.563894	0.537075
	518.7	0.841474	0.611963	1.02893	0.871278	0.839269	0.685551	0.589031	0.567253	0.538507
	519.025	0.844452	0.611427	1.02651	0.854573	0.846105	0.678997	0.587901	0.570385	0.540696
	519.35	0.8408	0.61022	1.02563	0.841556	0.85351	0.671963	0.586926	0.572442	0.541052
	519.675	0.83707	0.608791	1.02305	0.832031	0.862468	0.66373	0.584742	0.575772	0.540206
	520	0.835262	0.607519	1.02115	0.823819	0.873198	0.656442	0.58346	0.578648	0.538781
	520.325	0.834566	0.604523	1.01978	0.814771	0.885546	0.650418	0.584264	0.580549	0.538382
	520.65	0.833388	0.599334	1.01756	0.808174	0.899804	0.644409	0.586737	0.581742	0.539641
	520.975	0.828904	0.593433	1.01126	0.802974	0.91108	0.639236	0.58797	0.583544	0.541319
	521.3	0.822824	0.590359	1.00441	0.798005	0.9175	0.634981	0.586518	0.586997	0.541949
	521.625	0.818246	0.589888	1.00083	0.795811	0.923842	0.631604	0.584332	0.590256	0.542276
	521.95	0.811864	0.590546	0.995495	0.792597	0.933442	0.628086	0.58331	0.59556	0.543481
	522.275	0.803676	0.592256	0.985145	0.788048	0.934915	0.624913	0.581717	0.600243	0.543663
	522.6	0.793702	0.595073	0.970236	0.787437	0.929413	0.623383	0.578379	0.607052	0.545056
	522.925	0.783619	0.596846	0.957879	0.786712	0.923013	0.623236	0.577104	0.613553	0.54503
	523.25	0.772954	0.599052	0.945518	0.786681	0.917281	0.619528	0.575637	0.619638	0.543951
	523.575	0.767727	0.601439	0.933039	0.788466	0.912005	0.615952	0.57392	0.625356	0.54495
	523.9	0.766728	0.603278	0.918674	0.790047	0.909878	0.613974	0.573182	0.629864	0.543257
	524.225	0.768278	0.601408	0.902959	0.794669	0.906473	0.613058	0.574236	0.63407	0.543437
	524.55	0.769511	0.597594	0.885749	0.799693	0.901264	0.613772	0.574663	0.637176	0.545016
	524.875	0.771499	0.593576	0.871058	0.805818	0.895628	0.616011	0.574342	0.639765	0.545846
	525.2	0.772992	0.591082	0.859466	0.815413	0.888077	0.617975	0.573576	0.643916	0.546196
	525.525	0.77363	0.591597	0.849001	0.82597	0.879304	0.622297	0.572789	0.64494	0.547624
	525.85	0.772167	0.59184	0.833804	0.834015	0.871417	0.626485	0.573838	0.64581	0.549709
	526.175	0.768049	0.589437	0.815797	0.838553	0.866924	0.627812	0.574125	0.648559	0.553515
	526.5	0.763554	0.586506	0.798115	0.841649	0.867882	0.629614	0.574987	0.650808	0.556374
	526.825	0.763342	0.58229	0.781691	0.845438	0.869174	0.629999	0.576762	0.65467	0.558943
	527.15	0.765562	0.576941	0.767688	0.851219	0.868375	0.627111	0.580326	0.656882	0.560225
	527.475	0.768397	0.570055	0.754255	0.854883	0.863258	0.62104	0.58429	0.657521	0.560235
	527.8	0.770475	0.561784	0.743718	0.856868	0.857792	0.617093	0.588839	0.659016	0.561259
	528.125	0.772179	0.554864	0.735602	0.856763	0.851225	0.61428	0.593566	0.660646	0.56216
	528.45	0.77359	0.548884	0.728001	0.855194	0.844322	0.611391	0.5967	0.660175	0.561438
	528.775	0.774181	0.545124	0.719006	0.854708	0.836165	0.60896	0.601223	0.659064	0.561539
	529.1	0.77508	0.541532	0.709268	0.855663	0.828263	0.607253	0.60544	0.658574	0.561304
	529.425	0.774779	0.536745	0.700059	0.854939	0.821295	0.605643	0.607923	0.658223	0.560607
	529.75	0.776594	0.533659	0.68934	0.855259	0.814138	0.6032	0.608754	0.658849	0.558601
	530.075	0.780923	0.530956	0.677345	0.85691	0.811713	0.60219	0.60792	0.659522	0.558248
	530.4	0.785326	0.527398	0.665184	0.859724	0.810026	0.601354	0.607826	0.658811	0.55755
	530.725	0.790187	0.525622	0.65686	0.866058	0.809114	0.601983	0.60757	0.656951	0.556962
	531.05	0.790009	0.524225	0.650443	0.87477	0.809196	0.601772	0.606709	0.656617	0.557104
	531.375	0.7836	0.523625	0.645039	0.884286	0.813224	0.601633	0.604795	0.657865	0.556739
	531.7	0.774606	0.523005	0.639235	0.889265	0.819675	0.603648	0.602334	0.659345	0.55777
	532.025	0.762624	0.522432	0.633176	0.894909	0.823086	0.606849	0.601216	0.657653	0.558813
	532.35	0.750332	0.522475	0.628728	0.905547	0.825491	0.609372	0.599165	0.654782	0.560281
	532.675	0.741406	0.522591	0.625603	0.918778	0.831192	0.612394	0.59997	0.655308	0.558322
	533	0.734016	0.521295	0.621696	0.939581	0.837012	0.615545	0.603388	0.659635	0.552671
	533.325	0.727777	0.520639	0.619585	0.962931	0.83688	0.620785	0.608722	0.660371	0.546666
	533.65	0.723593	0.521629	0.617928	0.98831	0.833394	0.625931	0.615816	0.65908	0.542623
	533.975	0.719823	0.522349	0.61576	1.0099	0.827883	0.634843	0.623583	0.657768	0.539732
	534.3	0.716246	0.523684	0.614811	1.02333	0.821541	0.642962	0.632102	0.658524	0.538707
	534.625	0.711577	0.523123	0.613362	1.03359	0.814145	0.651393	0.64229	0.659347	0.538891
	534.95	0.706266	0.522836	0.611456	1.03737	0.805632	0.658729	0.653732	0.661872	0.539663
	535.275	0.702683	0.521991	0.609662	1.03959	0.796968	0.665396	0.663641	0.66586	0.541146
	535.6	0.699622	0.521133	0.608143	1.03954	0.791751	0.672609	0.672114	0.668162	0.541522
	535.925	0.697634	0.521413	0.606356	1.03577	0.786015	0.677297	0.679505	0.670313	0.541505
	536.25	0.697103	0.522237	0.602591	1.03021	0.772966	0.682128	0.682698	0.672274	0.541359
	536.575	0.700233	0.523449	0.598051	1.02464	0.758193	0.688784	0.681346	0.67314	0.542763
	536.9	0.701862	0.525487	0.592884	1.0251	0.748935	0.69537	0.677917	0.675174	0.545085
	537.225	0.703696	0.528566	0.587783	1.03112	0.741973	0.703117	0.67145	0.676359	0.547762
	537.55	0.705839	0.53234	0.581165	1.03417	0.736772	0.708737	0.667393	0.676178	0.55193
	537.875	0.70447	0.53627	0.577619	1.02103	0.732555	0.711971	0.666118	0.677494	0.552628
	538.2	0.701606	0.540938	0.57546	0.990614	0.730763	0.714098	0.668572	0.682764	0.5544
	538.525	0.699358	0.544286	0.573979	0.959155	0.731347	0.714384	0.674389	0.687432	0.555092
	538.85	0.695766	0.545086	0.572466	0.927236	0.732467	0.717048	0.680894	0.689278	0.555532
	539.175	0.691703	0.544827	0.57191	0.901591	0.735186	0.72059	0.684379	0.688679	0.556108
	539.5	0.686285	0.54309	0.572731	0.883825	0.738607	0.724182	0.686257	0.691722	0.555861
	539.825	0.684676	0.539735	0.575714	0.87156	0.740089	0.726808	0.6913	0.693815	0.554342
	540.15	0.685815	0.534246	0.577779	0.861635	0.738935	0.727014	0.698797	0.693987	0.553516
	540.475	0.684914	0.53063	0.580942	0.856233	0.736936	0.728781	0.705578	0.693276	0.553656
	540.8	0.680934	0.527672	0.58321	0.8534	0.734013	0.732205	0.709497	0.692974	0.553178
	541.125	0.674418	0.523308	0.586397	0.853636	0.731052	0.733642	0.714661	0.693683	0.550876
	541.45	0.666065	0.520179	0.589554	0.859078	0.725623	0.735246	0.722912	0.693647	0.547753
	541.775	0.656603	0.518542	0.593475	0.86199	0.721123	0.738037	0.730746	0.692231	0.545025
	542.1	0.64927	0.515532	0.597961	0.860778	0.718373	0.743064	0.737478	0.690475	0.54085
	542.425	0.641471	0.51193	0.600881	0.857705	0.713987	0.750313	0.743567	0.689745	0.537856
	542.75	0.635365	0.508674	0.604064	0.854117	0.709765	0.759634	0.747091	0.688702	0.53629
	543.075	0.629014	0.506272	0.608572	0.85052	0.704256	0.771046	0.748568	0.689242	0.53493
	543.4	0.623444	0.504228	0.6117	0.846432	0.698915	0.784551	0.750852	0.690081	0.533813
	543.725	0.618107	0.502647	0.615241	0.838964	0.693599	0.798988	0.751252	0.690169	0.534863
	544.05	0.614397	0.500503	0.619105	0.82888	0.688675	0.815747	0.75201	0.690299	0.534795
	544.375	0.609966	0.497416	0.623348	0.816732	0.684987	0.837311	0.755343	0.69099	0.53443
	544.7	0.605106	0.494163	0.62847	0.804059	0.681986	0.857791	0.7598	0.692697	0.534684
	545.025	0.602325	0.492167	0.633799	0.792702	0.678245	0.878204	0.763258	0.694811	0.534571
	545.35	0.602525	0.489407	0.637986	0.784066	0.675984	0.901288	0.764943	0.694926	0.535056
	545.675	0.601562	0.488084	0.641807	0.777624	0.673023	0.923303	0.761946	0.695184	0.53604
	546	0.597611	0.487842	0.644254	0.773107	0.670637	0.945333	0.754958	0.6945	0.538414
	546.325	0.595549	0.486696	0.643893	0.771462	0.669142	0.961613	0.749186	0.693512	0.539072
	546.65	0.594427	0.484098	0.643591	0.769752	0.666367	0.974855	0.74509	0.693852	0.538607
	546.975	0.593406	0.482273	0.643649	0.767506	0.663147	0.989418	0.741264	0.693661	0.537398
	547.3	0.592418	0.481495	0.642945	0.764532	0.658879	0.998016	0.737717	0.695107	0.536886
	547.625	0.593507	0.481164	0.641933	0.763467	0.655453	1.00312	0.733902	0.699155	0.538779
	547.95	0.596212	0.481295	0.640139	0.761676	0.652842	1.01061	0.728863	0.703999	0.539818
	548.275	0.600261	0.483081	0.637787	0.756058	0.649984	1.01245	0.723737	0.710617	0.541628
	548.6	0.6032	0.484418	0.634453	0.746594	0.648837	1.00967	0.720712	0.715798	0.545319
	548.925	0.605082	0.486964	0.632628	0.734922	0.647468	1.00382	0.717714	0.719318	0.548203
	549.25	0.606107	0.489774	0.631724	0.724027	0.647967	0.999066	0.713132	0.720761	0.551524
	549.575	0.606159	0.492529	0.631006	0.712543	0.649122	0.999304	0.708846	0.71966	0.554775
	549.9	0.606428	0.496525	0.630854	0.70209	0.648816	0.998203	0.70323	0.720775	0.560315
	550.225	0.604879	0.500955	0.630823	0.692841	0.646788	0.997063	0.69923	0.723074	0.566968
	550.55	0.603402	0.505775	0.631084	0.684268	0.645062	0.998392	0.69419	0.726666	0.574824
	550.875	0.605709	0.512115	0.632736	0.677507	0.642448	0.996661	0.689538	0.731894	0.582685
	551.2	0.61175	0.517034	0.633784	0.671175	0.637919	0.989823	0.685673	0.736254	0.590382
	551.525	0.617806	0.521241	0.635559	0.664994	0.633309	0.981781	0.681489	0.738851	0.599974
	551.85	0.62188	0.52456	0.63839	0.661509	0.628837	0.979717	0.677344	0.737782	0.608261
	552.175	0.626398	0.528595	0.640281	0.659534	0.621559	0.98056	0.675633	0.733964	0.617
	552.5	0.631398	0.535158	0.641965	0.657339	0.613727	0.977905	0.675401	0.731417	0.625397
	552.825	0.636356	0.540229	0.642714	0.653443	0.608271	0.973692	0.674459	0.730329	0.634114
	553.15	0.64131	0.541174	0.64403	0.6506	0.602125	0.971012	0.672925	0.729497	0.644186
	553.475	0.644743	0.538828	0.645038	0.650251	0.593158	0.969632	0.672228	0.7295	0.655568
	553.8	0.646761	0.536367	0.6452	0.651649	0.585343	0.966537	0.671358	0.731168	0.666578
	554.125	0.64891	0.536449	0.643891	0.652599	0.57937	0.964339	0.668576	0.733166	0.674577
	554.45	0.65458	0.537771	0.64087	0.652763	0.57315	0.965887	0.663006	0.73485	0.678598
	554.775	0.662739	0.538217	0.635283	0.651017	0.568706	0.969459	0.658712	0.737902	0.68237
	555.1	0.671231	0.538201	0.630961	0.648175	0.567216	0.974049	0.655317	0.742529	0.687052
	555.425	0.679145	0.539107	0.626219	0.64675	0.567287	0.982906	0.652596	0.747782	0.690391
	555.75	0.685387	0.541801	0.621323	0.646802	0.565332	0.993174	0.651511	0.75214	0.692084
	556.075	0.688993	0.545396	0.618228	0.645852	0.563187	0.994573	0.651833	0.755735	0.693915
	556.4	0.687336	0.550334	0.614269	0.643658	0.560933	0.99552	0.649787	0.759754	0.693495
	556.725	0.686834	0.555936	0.610362	0.639998	0.559556	1.00265	0.647231	0.763091	0.69275
	557.05	0.688236	0.557034	0.606837	0.637009	0.559785	1.01128	0.645778	0.763463	0.694314
	557.375	0.692122	0.555823	0.603607	0.634682	0.558392	1.01731	0.64272	0.76226	0.697907
	557.7	0.698455	0.554533	0.600596	0.634279	0.557811	1.02173	0.639271	0.759305	0.700228
	558.025	0.706432	0.554488	0.59915	0.635227	0.556518	1.02483	0.637151	0.757404	0.699906
	558.35	0.715549	0.555109	0.59768	0.634719	0.55376	1.02299	0.635384	0.752663	0.697434
	558.675	0.726417	0.55614	0.59666	0.634061	0.550519	1.01539	0.635116	0.746894	0.696621
	559	0.739737	0.559653	0.596134	0.633137	0.548267	1.00234	0.63672	0.740524	0.699027
	559.325	0.757719	0.562617	0.595522	0.631083	0.546653	0.994409	0.639284	0.735345	0.699158
	559.65	0.781798	0.563968	0.594779	0.629622	0.543924	0.987586	0.642698	0.731558	0.700459
	559.975	0.814018	0.564872	0.59319	0.628103	0.542227	0.979602	0.646046	0.725128	0.703427
	560.3	0.847922	0.566203	0.594269	0.627842	0.540659	0.972015	0.650151	0.718267	0.706002
	560.625	0.873262	0.56651	0.595495	0.626786	0.538551	0.962184	0.650591	0.71373	0.707723
	560.95	0.87679	0.564346	0.595924	0.625987	0.537615	0.95443	0.652026	0.708901	0.710766
	561.275	0.862398	0.558791	0.595708	0.626199	0.537914	0.947857	0.65691	0.699876	0.713607
	561.6	0.839762	0.552629	0.594728	0.627645	0.536698	0.94051	0.662739	0.691386	0.713971
	561.925	0.816495	0.550259	0.596438	0.627443	0.535755	0.939667	0.671277	0.683094	0.714722
	562.25	0.798039	0.54952	0.59673	0.627392	0.53585	0.940079	0.675124	0.67447	0.715435
	562.575	0.78499	0.550148	0.595155	0.625956	0.536254	0.938703	0.677945	0.669282	0.715033
	562.9	0.776559	0.549777	0.591729	0.624004	0.53676	0.937437	0.684841	0.665882	0.716252
	563.225	0.770542	0.545274	0.586692	0.621579	0.537499	0.939234	0.69169	0.662433	0.713665
	563.55	0.76773	0.540649	0.582085	0.619189	0.538043	0.939946	0.698783	0.661358	0.710798
	563.875	0.769031	0.539481	0.576833	0.617011	0.536754	0.934641	0.708982	0.661061	0.711123
	564.2	0.770396	0.539116	0.570648	0.614453	0.535467	0.929858	0.716489	0.661056	0.714522
	564.525	0.774877	0.538007	0.56629	0.611249	0.534352	0.927669	0.726371	0.66034	0.717656
	564.85	0.782082	0.533753	0.563889	0.609021	0.533758	0.928067	0.736828	0.658547	0.71922
	565.175	0.790475	0.529363	0.562113	0.607923	0.533365	0.924144	0.745105	0.657944	0.721112
	565.5	0.798222	0.529036	0.559592	0.605628	0.532647	0.919128	0.749613	0.658656	0.721763
	565.825	0.804696	0.530885	0.555761	0.60253	0.531189	0.915216	0.753577	0.661162	0.717714
	566.15	0.809936	0.532938	0.553271	0.600582	0.530056	0.912586	0.759803	0.663943	0.715071
	566.475	0.814318	0.532115	0.552174	0.597565	0.529111	0.909936	0.768317	0.667793	0.714802
	566.8	0.817684	0.530785	0.551481	0.592141	0.528611	0.907852	0.773383	0.673211	0.712733
	567.125	0.818464	0.530694	0.550216	0.584113	0.527443	0.901569	0.77647	0.675745	0.7084
	567.45	0.820366	0.529983	0.548125	0.575671	0.525646	0.896539	0.776164	0.676519	0.703569
	567.775	0.824036	0.527928	0.546678	0.569259	0.524711	0.893445	0.774875	0.678724	0.699245
	568.1	0.828323	0.525522	0.545864	0.564315	0.525986	0.890481	0.770005	0.68211	0.694008
	568.425	0.830229	0.523081	0.545287	0.560081	0.526909	0.887557	0.765872	0.68326	0.690559
	568.75	0.830555	0.521793	0.543648	0.556517	0.52708	0.8864	0.760081	0.6861	0.688612
	569.075	0.83196	0.520616	0.542631	0.554085	0.528192	0.88438	0.750667	0.688425	0.685487
	569.4	0.828818	0.521754	0.540011	0.552734	0.531314	0.880547	0.737379	0.686282	0.677452
	569.725	0.815829	0.523142	0.53463	0.551592	0.53318	0.878376	0.727253	0.686855	0.668147
	570.05	0.786214	0.522695	0.530235	0.55163	0.533603	0.879686	0.716197	0.684124	0.659399
	570.375	0.740467	0.523346	0.525585	0.551754	0.532873	0.881116	0.710024	0.681971	0.651443
	570.7	0.691419	0.524091	0.520935	0.552377	0.532539	0.879062	0.705305	0.684721	0.645377
	571.025	0.651547	0.52358	0.515706	0.553762	0.530598	0.874729	0.703819	0.688827	0.639726
	571.35	0.62009	0.523515	0.511705	0.556127	0.526794	0.870639	0.704346	0.691886	0.634042
	571.675	0.594817	0.523641	0.508019	0.559425	0.521413	0.861888	0.706429	0.691764	0.629403
	572	0.574461	0.523001	0.504455	0.562306	0.515571	0.851942	0.713477	0.691161	0.626775
	572.325	0.558144	0.523018	0.500835	0.561434	0.510331	0.846913	0.720255	0.688966	0.623716
	572.65	0.545828	0.523431	0.4977	0.560954	0.506687	0.841245	0.725813	0.685099	0.621198
	572.975	0.537607	0.52302	0.493674	0.561709	0.504071	0.832339	0.732581	0.683321	0.621257
	573.3	0.531439	0.52077	0.489037	0.561045	0.501721	0.825801	0.740813	0.682869	0.623114
	573.625	0.526381	0.519384	0.483716	0.559542	0.499008	0.821549	0.745453	0.683018	0.624891
	573.95	0.522044	0.51817	0.478002	0.555933	0.497182	0.816292	0.748227	0.687529	0.628244
	574.275	0.5168	0.515859	0.47252	0.552986	0.495758	0.8107	0.750892	0.693079	0.632164
	574.6	0.513269	0.513488	0.468025	0.549656	0.495309	0.80275	0.752139	0.697341	0.637003
	574.925	0.509474	0.509801	0.464662	0.545713	0.494913	0.79766	0.751143	0.703338	0.642094
	575.25	0.506293	0.504091	0.461763	0.542368	0.492998	0.800572	0.749613	0.710094	0.649606
	575.575	0.503441	0.500179	0.457578	0.539226	0.49272	0.809625	0.74894	0.714854	0.657488
	575.9	0.500368	0.49482	0.452386	0.536333	0.492631	0.817576	0.749553	0.720661	0.663959
	576.225	0.498044	0.488387	0.447456	0.533118	0.493065	0.82547	0.752257	0.727244	0.669367
	576.55	0.498005	0.48127	0.443085	0.528746	0.493511	0.834976	0.755233	0.735502	0.673848
	576.875	0.498538	0.474462	0.440527	0.524776	0.494632	0.834511	0.755203	0.743815	0.678877
	577.2	0.50019	0.469101	0.439054	0.522297	0.494605	0.829897	0.753283	0.751093	0.683907
	577.525	0.502734	0.464603	0.437922	0.520262	0.494997	0.824771	0.750709	0.754861	0.691074
	577.85	0.505212	0.461342	0.437887	0.520569	0.494893	0.817056	0.750079	0.756305	0.697032
	578.175	0.505802	0.459004	0.437319	0.522003	0.495137	0.809354	0.752929	0.759941	0.704376
	578.5	0.506131	0.45761	0.437309	0.522155	0.496591	0.799373	0.757362	0.764315	0.713092
	578.825	0.506505	0.457184	0.438463	0.522802	0.500092	0.785334	0.763414	0.764968	0.721439
	579.15	0.508064	0.457964	0.440394	0.523262	0.502426	0.770665	0.768447	0.766364	0.728459
	579.475	0.509071	0.459017	0.442538	0.523744	0.503591	0.757174	0.773094	0.766389	0.735868
	579.8	0.50958	0.460843	0.445185	0.524891	0.505228	0.747092	0.777716	0.767919	0.74687
	580.125	0.508285	0.462183	0.448859	0.526749	0.506915	0.737868	0.78314	0.770048	0.75859
	580.45	0.505687	0.463101	0.451422	0.527883	0.507605	0.730089	0.789271	0.770436	0.771258
	580.775	0.502141	0.46377	0.455225	0.528569	0.50833	0.722751	0.801141	0.771398	0.784355
	581.1	0.498817	0.464873	0.458475	0.527816	0.510451	0.714482	0.814002	0.770873	0.79697
	581.425	0.496088	0.46667	0.461505	0.526618	0.513354	0.709893	0.825604	0.771988	0.811442
	581.75	0.494175	0.466855	0.463735	0.52555	0.515678	0.708767	0.835954	0.766	0.823993
	582.075	0.49282	0.466258	0.465763	0.524154	0.517801	0.711708	0.845368	0.754298	0.836557
	582.4	0.490211	0.46546	0.466816	0.520937	0.518224	0.713722	0.855373	0.745456	0.849717
	582.725	0.486675	0.464397	0.467107	0.518182	0.519614	0.712207	0.864296	0.738746	0.867634
	583.05	0.482582	0.463686	0.467261	0.516447	0.522281	0.708908	0.868158	0.729294	0.881178
	583.375	0.479502	0.462739	0.467084	0.515472	0.526005	0.706748	0.872232	0.721938	0.890767
	583.7	0.476868	0.462115	0.466367	0.514161	0.529852	0.708718	0.877813	0.706764	0.897595
	584.025	0.47326	0.461526	0.466459	0.511943	0.531401	0.712466	0.88367	0.700538	0.904266
	584.35	0.468695	0.461529	0.467222	0.510225	0.533516	0.71272	0.891634	0.699295	0.908213
	584.675	0.464468	0.462671	0.467643	0.510285	0.537196	0.709464	0.899116	0.698738	0.911139
	585	0.460041	0.464592	0.467627	0.511065	0.540928	0.706322	0.904653	0.699196	0.913894
	585.325	0.454636	0.46747	0.468447	0.511746	0.545746	0.703167	0.905397	0.695723	0.915571
	585.65	0.44971	0.470768	0.468636	0.512599	0.549536	0.70081	0.898669	0.688774	0.9175
	585.975	0.446613	0.474288	0.468405	0.512841	0.553822	0.699835	0.884078	0.679644	0.917492
	586.3	0.444328	0.477977	0.46787	0.515603	0.559268	0.698709	0.874508	0.673192	0.920406
	586.625	0.442433	0.480061	0.466762	0.518526	0.565639	0.697288	0.870583	0.666181	0.923057
	586.95	0.439667	0.481958	0.466442	0.520638	0.572595	0.696928	0.862761	0.655144	0.926503
	587.275	0.43808	0.482646	0.466435	0.524083	0.58003	0.697264	0.850181	0.645844	0.930788
	587.6	0.436773	0.484109	0.466705	0.52773	0.585428	0.701409	0.837235	0.640587	0.937412
	587.925	0.436202	0.485229	0.466213	0.53303	0.588504	0.707446	0.825849	0.636048	0.942169
	588.25	0.434975	0.487397	0.464705	0.537678	0.594166	0.718065	0.814773	0.63092	0.947764
	588.575	0.43425	0.489373	0.462701	0.539645	0.600184	0.728822	0.808584	0.623192	0.953849
	588.9	0.433366	0.491089	0.461044	0.541273	0.604801	0.740448	0.806226	0.615715	0.961932
	589.225	0.431857	0.493597	0.459248	0.543553	0.608358	0.756837	0.802198	0.610981	0.967019
	589.55	0.43023	0.494122	0.457715	0.544939	0.612955	0.768636	0.796699	0.607502	0.968843
	589.875	0.428553	0.494824	0.456356	0.545251	0.615811	0.779034	0.794959	0.602515	0.969986
	590.2	0.427557	0.497929	0.455271	0.545344	0.616108	0.784128	0.796244	0.598776	0.968472
	590.525	0.425801	0.501713	0.453518	0.545156	0.615432	0.785929	0.800435	0.596777	0.962922
	590.85	0.424077	0.507082	0.452004	0.544107	0.613457	0.790236	0.80645	0.596285	0.959607
	591.175	0.421963	0.513227	0.450546	0.542276	0.611575	0.796121	0.814008	0.594343	0.954524
	591.5	0.420768	0.521494	0.448083	0.540348	0.611642	0.803716	0.820239	0.588638	0.950214
	591.825	0.419963	0.533515	0.445011	0.537074	0.614487	0.811875	0.827219	0.583165	0.942549
	592.15	0.419567	0.548329	0.442978	0.534779	0.619434	0.815975	0.833592	0.579354	0.934142
	592.475	0.419496	0.560134	0.441807	0.532718	0.62918	0.813446	0.839917	0.573894	0.926824
	592.8	0.420978	0.566898	0.439546	0.530913	0.641234	0.809429	0.844966	0.566309	0.918504
	593.125	0.422279	0.569572	0.438188	0.529625	0.653902	0.806811	0.845692	0.55351	0.908379
	593.45	0.422637	0.569164	0.437547	0.530524	0.668271	0.804258	0.84492	0.540346	0.898833
	593.775	0.423166	0.56685	0.436738	0.533269	0.681834	0.802539	0.845137	0.531445	0.890327
	594.1	0.423202	0.563722	0.434695	0.536118	0.694751	0.799636	0.849891	0.526507	0.887269
	594.425	0.423526	0.563092	0.433377	0.540316	0.705468	0.794652	0.853696	0.52224	0.886199
	594.75	0.424058	0.561051	0.433704	0.544786	0.71698	0.79162	0.854958	0.516523	0.881686
	595.075	0.424663	0.558511	0.435231	0.552156	0.726648	0.793293	0.857245	0.509658	0.8752
	595.4	0.426664	0.555161	0.4374	0.558467	0.736316	0.791239	0.855074	0.504669	0.867532
	595.725	0.427896	0.550888	0.439759	0.559962	0.745928	0.789055	0.852068	0.502111	0.861879
	596.05	0.429619	0.545536	0.442176	0.557429	0.757506	0.787835	0.849356	0.499032	0.857346
	596.375	0.43271	0.538699	0.443905	0.553226	0.771924	0.787466	0.849415	0.495688	0.854268
	596.7	0.435925	0.533107	0.445828	0.55017	0.781114	0.783106	0.846931	0.492151	0.851265
	597.025	0.439745	0.529574	0.447751	0.549532	0.777061	0.778038	0.845339	0.489365	0.846506
	597.35	0.442113	0.526043	0.448841	0.548872	0.765423	0.778536	0.841291	0.486724	0.841627
	597.675	0.443109	0.521319	0.449806	0.547229	0.761741	0.780424	0.840823	0.484308	0.835732
	598	0.442911	0.516501	0.450182	0.54495	0.76291	0.781706	0.841922	0.481935	0.825826
	598.325	0.443884	0.513434	0.450944	0.543841	0.752988	0.777834	0.844751	0.480711	0.81876
	598.65	0.445492	0.512749	0.451198	0.543568	0.740266	0.776454	0.846851	0.478987	0.807718
	598.975	0.446558	0.514805	0.451173	0.543197	0.731804	0.782434	0.845486	0.476807	0.797854
	599.3	0.448898	0.517623	0.450871	0.542481	0.728983	0.792589	0.839917	0.477006	0.787423
	599.625	0.44917	0.518127	0.451314	0.540804	0.727044	0.794444	0.831306	0.477074	0.777151
	599.95	0.450276	0.519124	0.450071	0.539854	0.721913	0.795025	0.821047	0.47672	0.76833
	600.275	0.451664	0.521932	0.44664	0.537231	0.71748	0.798655	0.814243	0.473243	0.761538
	600.6	0.453451	0.526381	0.442738	0.53546	0.711064	0.800987	0.809476	0.469433	0.75538
	600.925	0.455125	0.531737	0.438429	0.532486	0.710586	0.805731	0.804899	0.46569	0.752209
	601.25	0.45697	0.5348	0.434012	0.527897	0.708291	0.810021	0.798082	0.463909	0.74816
	601.575	0.457687	0.535868	0.430816	0.522922	0.690124	0.8115	0.787978	0.462327	0.743892
	601.9	0.459701	0.539546	0.427553	0.518699	0.664841	0.816161	0.774037	0.458804	0.741738
	602.225	0.46042	0.545252	0.426141	0.5156	0.645197	0.818027	0.759959	0.453646	0.740695
	602.55	0.460808	0.551206	0.425587	0.514153	0.632706	0.822998	0.749372	0.448537	0.738607
	602.875	0.459511	0.557951	0.424549	0.513059	0.627674	0.830351	0.740309	0.4445	0.736679
	603.2	0.458847	0.564689	0.423917	0.513125	0.625493	0.839132	0.730735	0.443052	0.735375
	603.525	0.458783	0.565421	0.42427	0.514256	0.622278	0.84312	0.721794	0.442693	0.733591
	603.85	0.459474	0.55746	0.425367	0.513594	0.613807	0.835433	0.715426	0.440472	0.730183
	604.175	0.460448	0.547329	0.42684	0.512083	0.605287	0.823169	0.712602	0.438013	0.722264
	604.5	0.461735	0.539095	0.429152	0.508175	0.597231	0.8127	0.712454	0.434309	0.71393
	604.825	0.461073	0.533269	0.43223	0.505344	0.589072	0.811116	0.713139	0.431389	0.707308
	605.15	0.460486	0.528684	0.434994	0.502688	0.581105	0.813065	0.713101	0.427079	0.700653
	605.475	0.460134	0.525541	0.437813	0.500421	0.57416	0.811347	0.713727	0.421865	0.693615
	605.8	0.460263	0.525763	0.440916	0.498873	0.567	0.798928	0.716583	0.418448	0.685886
	606.125	0.459987	0.529136	0.442215	0.498594	0.55786	0.782875	0.717684	0.414747	0.679767
	606.45	0.459653	0.53414	0.441787	0.498077	0.550312	0.763923	0.713795	0.411322	0.670545
	606.775	0.459866	0.537392	0.440206	0.497758	0.544624	0.743921	0.709785	0.408995	0.661443
	607.1	0.46132	0.53981	0.43743	0.49822	0.539691	0.72495	0.705083	0.40684	0.652721
	607.425	0.463271	0.541128	0.433798	0.498005	0.534468	0.711102	0.702288	0.406215	0.645409
	607.75	0.465846	0.542586	0.43106	0.497953	0.529552	0.698504	0.698969	0.407101	0.637635
	608.075	0.470343	0.547994	0.427921	0.499486	0.526767	0.685661	0.695674	0.408112	0.630842
	608.4	0.476891	0.554057	0.425415	0.500948	0.523526	0.674886	0.692058	0.40801	0.622864
	608.725	0.485757	0.550889	0.423059	0.501238	0.519185	0.668826	0.686837	0.406572	0.618691
	609.05	0.495696	0.540923	0.420392	0.500739	0.513698	0.660593	0.681925	0.403813	0.616414
	609.375	0.506353	0.529909	0.41945	0.499927	0.507435	0.650581	0.677288	0.401143	0.613765
	609.7	0.518208	0.5194	0.417858	0.497991	0.502826	0.644684	0.673002	0.398925	0.612995
	610.025	0.533383	0.512563	0.416377	0.496908	0.498859	0.636036	0.671232	0.398617	0.611775
	610.35	0.550727	0.506783	0.416276	0.495728	0.49459	0.624301	0.670286	0.398688	0.614059
	610.675	0.570843	0.501774	0.417665	0.494672	0.490157	0.616856	0.669115	0.398342	0.617409
	611	0.589971	0.495527	0.419378	0.493217	0.485661	0.610658	0.666757	0.397265	0.619869
	611.325	0.610103	0.489584	0.420193	0.492072	0.482316	0.604506	0.65961	0.396782	0.621284
	611.65	0.625263	0.484788	0.420998	0.491196	0.482291	0.599803	0.650804	0.39603	0.621493
	611.975	0.632815	0.480935	0.422046	0.489691	0.483262	0.599792	0.645523	0.395411	0.618951
	612.3	0.634569	0.477817	0.421326	0.487042	0.48333	0.600675	0.642298	0.394725	0.617507
	612.625	0.635029	0.475654	0.420867	0.486481	0.48535	0.599572	0.637128	0.394944	0.614834
	612.95	0.635574	0.473188	0.419425	0.486012	0.491766	0.59701	0.634509	0.395201	0.611513
	613.275	0.637839	0.471477	0.418622	0.486065	0.496513	0.596624	0.633084	0.394612	0.609948
	613.6	0.640333	0.470794	0.419261	0.484477	0.499945	0.597206	0.631334	0.394516	0.609936
	613.925	0.644983	0.468897	0.419343	0.483069	0.50444	0.59844	0.629077	0.394084	0.610449
	614.25	0.6493	0.464751	0.418912	0.481497	0.507921	0.597386	0.62773	0.392875	0.60943
	614.575	0.65066	0.460501	0.417405	0.478743	0.512093	0.59328	0.627442	0.389831	0.60553
	614.9	0.646111	0.45633	0.414194	0.475155	0.517297	0.590616	0.628231	0.385378	0.60094
	615.225	0.638176	0.453059	0.411738	0.473755	0.522242	0.587097	0.63069	0.381917	0.597273
	615.55	0.626253	0.451422	0.410211	0.472898	0.526616	0.582858	0.635627	0.380182	0.592568
	615.875	0.61299	0.45119	0.40876	0.47264	0.531822	0.579183	0.637593	0.376418	0.588163
	616.2	0.604635	0.451454	0.407993	0.47257	0.535464	0.575583	0.635076	0.37349	0.585973
	616.525	0.602316	0.45235	0.407087	0.472733	0.539116	0.57195	0.631122	0.370087	0.583987
	616.85	0.604303	0.456252	0.406497	0.472163	0.541254	0.568406	0.625769	0.366433	0.580838
	617.175	0.610337	0.462733	0.406448	0.471226	0.543439	0.56384	0.619164	0.363627	0.577308
	617.5	0.617018	0.468415	0.405244	0.469885	0.545701	0.562068	0.610564	0.361999	0.576257
	617.825	0.62448	0.4695	0.403849	0.468262	0.547822	0.55956	0.601183	0.361272	0.577205
	618.15	0.628987	0.463437	0.402287	0.468454	0.551362	0.556111	0.593491	0.360579	0.577482
	618.475	0.628035	0.452326	0.401692	0.468806	0.559937	0.552355	0.587789	0.35976	0.578631
	618.8	0.625116	0.441671	0.400922	0.471078	0.568801	0.549613	0.583571	0.360277	0.581213
	619.125	0.62604	0.433428	0.400609	0.473025	0.574628	0.548577	0.579582	0.36051	0.584175
	619.45	0.630742	0.428249	0.400319	0.473675	0.579666	0.547502	0.574085	0.36095	0.588357
	619.775	0.634989	0.42547	0.399901	0.475824	0.584228	0.547892	0.567939	0.361927	0.593644
	620.1	0.639216	0.421829	0.399671	0.476669	0.587211	0.547856	0.561677	0.364377	0.600356
	620.425	0.643356	0.417392	0.399136	0.477408	0.586358	0.548327	0.555596	0.365286	0.604061
	620.75	0.64473	0.413131	0.398105	0.477926	0.583554	0.548964	0.5499	0.364912	0.604891
	621.075	0.645982	0.40914	0.397928	0.477216	0.579017	0.547649	0.545502	0.36427	0.605085
	621.4	0.646081	0.404367	0.398082	0.476908	0.576672	0.547502	0.541858	0.363081	0.605095
	621.725	0.643204	0.40037	0.399903	0.476746	0.57554	0.545428	0.538513	0.362914	0.601338
	622.05	0.639055	0.398094	0.401635	0.476214	0.573206	0.544535	0.534707	0.362772	0.599168
	622.375	0.633437	0.39552	0.401973	0.475807	0.571033	0.545605	0.534001	0.362092	0.599978
	622.7	0.626146	0.393743	0.403118	0.475339	0.569619	0.546672	0.533984	0.361915	0.600516
	623.025	0.621909	0.392198	0.404498	0.475822	0.567341	0.545722	0.531863	0.36241	0.598492
	623.35	0.618094	0.390873	0.404883	0.476873	0.567581	0.548483	0.529988	0.361792	0.596723
	623.675	0.611098	0.389719	0.406702	0.476324	0.566569	0.555492	0.529194	0.361433	0.597543
	624	0.60129	0.390162	0.409801	0.475458	0.559434	0.560509	0.529437	0.360738	0.59828
	624.325	0.592163	0.391182	0.414474	0.474242	0.551959	0.563721	0.528669	0.360423	0.598149
	624.65	0.583385	0.392363	0.42037	0.472606	0.543816	0.563142	0.527573	0.359983	0.596589
	624.975	0.573072	0.393509	0.429181	0.470873	0.537906	0.557713	0.525831	0.359726	0.594408
	625.3	0.556272	0.392555	0.439333	0.4709	0.533769	0.552345	0.525278	0.358597	0.591326
	625.625	0.539599	0.390986	0.446915	0.469363	0.525683	0.548939	0.526546	0.357428	0.586063
	625.95	0.520601	0.388438	0.451869	0.466566	0.518682	0.545685	0.526968	0.356288	0.58158
	626.275	0.502742	0.386587	0.453072	0.462735	0.51445	0.545402	0.526461	0.354517	0.579494
	626.6	0.488841	0.385171	0.44808	0.459237	0.513586	0.546131	0.5256	0.354069	0.575463
	626.925	0.479537	0.38392	0.441008	0.457054	0.513879	0.548272	0.52389	0.353493	0.572415
	627.25	0.473262	0.382722	0.436079	0.454753	0.513995	0.552231	0.521788	0.352602	0.572531
	627.575	0.47097	0.381747	0.432312	0.451698	0.514875	0.558346	0.519749	0.351756	0.574854
	627.9	0.472572	0.381787	0.428167	0.448903	0.517291	0.566625	0.519716	0.351464	0.576904
	628.225	0.475987	0.382291	0.422991	0.446256	0.521459	0.576615	0.520131	0.350955	0.57675
	628.55	0.477419	0.382034	0.418212	0.443304	0.527686	0.584128	0.520148	0.350622	0.578871
	628.875	0.476128	0.38188	0.414003	0.441125	0.533376	0.587747	0.517956	0.350828	0.581312
	629.2	0.47253	0.381532	0.409857	0.439637	0.535977	0.590186	0.516077	0.350836	0.584758
	629.525	0.466695	0.381572	0.40606	0.438624	0.529621	0.594044	0.516183	0.350651	0.585648
	629.85	0.460123	0.381724	0.404671	0.438729	0.521381	0.601521	0.516839	0.350647	0.586258
	630.175	0.455601	0.381625	0.405747	0.43988	0.515911	0.609299	0.515798	0.351516	0.58881
	630.5	0.451201	0.382087	0.407166	0.44223	0.514496	0.617051	0.513522	0.352516	0.589223
	630.825	0.44407	0.382009	0.408837	0.444844	0.512975	0.621101	0.512419	0.354279	0.583672
	631.15	0.437749	0.381868	0.411198	0.447789	0.512838	0.621661	0.512505	0.354701	0.573942
	631.475	0.432846	0.382741	0.413791	0.449819	0.511042	0.620558	0.513027	0.354643	0.564373
	631.8	0.428145	0.384038	0.414169	0.451343	0.509079	0.622156	0.51141	0.355277	0.555343
	632.125	0.424291	0.385088	0.415465	0.453766	0.506699	0.621752	0.509073	0.356343	0.548763
	632.45	0.422742	0.385663	0.416793	0.456872	0.502614	0.619313	0.505811	0.357235	0.543929
	632.775	0.423932	0.386531	0.414911	0.459903	0.495962	0.614943	0.502174	0.357928	0.54007
	633.1	0.425385	0.387614	0.408679	0.463201	0.491394	0.614603	0.49757	0.360248	0.535076
	633.425	0.427177	0.388315	0.400957	0.465737	0.483687	0.618076	0.493396	0.363451	0.529415
	633.75	0.427555	0.388744	0.393571	0.468022	0.477242	0.62516	0.489784	0.366147	0.523792
	634.075	0.428158	0.387273	0.388452	0.470042	0.473044	0.635574	0.486122	0.368685	0.518968
	634.4	0.430341	0.385796	0.384165	0.470592	0.471784	0.648225	0.482514	0.370599	0.514299
	634.725	0.432722	0.384761	0.380159	0.470363	0.470206	0.660621	0.479172	0.373528	0.509383
	635.05	0.432856	0.384233	0.378257	0.470347	0.47107	0.671075	0.476859	0.375596	0.506499
	635.375	0.432574	0.384088	0.377057	0.469056	0.473077	0.686198	0.476658	0.378288	0.503208
	635.7	0.432997	0.384907	0.375946	0.467825	0.477289	0.695344	0.476472	0.381183	0.499798
	636.025	0.434019	0.385548	0.374411	0.466551	0.484093	0.693682	0.476943	0.383192	0.49587
	636.35	0.435159	0.386464	0.371946	0.465802	0.493114	0.695689	0.477234	0.385165	0.490777
	636.675	0.436969	0.388837	0.369596	0.465845	0.498798	0.699022	0.476605	0.388742	0.486767
	637	0.437888	0.392726	0.367965	0.465553	0.50221	0.702339	0.47544	0.391863	0.48334
	637.325	0.436535	0.398276	0.368409	0.465329	0.505632	0.699424	0.47488	0.394027	0.480108
	637.65	0.43449	0.404006	0.369807	0.465954	0.510948	0.694812	0.47435	0.394252	0.475966
	637.975	0.431831	0.405545	0.371625	0.467638	0.516521	0.687805	0.473951	0.396854	0.472231
	638.3	0.429089	0.406148	0.373415	0.46814	0.518796	0.68416	0.47328	0.398902	0.470205
	638.625	0.426133	0.406762	0.375756	0.468714	0.519999	0.683962	0.472743	0.400668	0.467697
	638.95	0.423069	0.40792	0.377322	0.470341	0.521668	0.683648	0.472324	0.402016	0.465416
	639.275	0.420305	0.409366	0.37613	0.470988	0.524498	0.680411	0.471343	0.402928	0.463517
	639.6	0.418753	0.411372	0.373304	0.471146	0.525546	0.675014	0.471564	0.404474	0.461848
	639.925	0.419381	0.41246	0.370232	0.472177	0.523872	0.671319	0.472935	0.405334	0.460907
	640.25	0.421415	0.41375	0.366951	0.474689	0.523465	0.669674	0.474033	0.403338	0.460527
	640.575	0.421765	0.415635	0.364389	0.477677	0.525688	0.667606	0.474763	0.401361	0.459734
	640.9	0.420885	0.417339	0.361651	0.480606	0.527586	0.665924	0.476097	0.400023	0.460312
	641.225	0.420443	0.418987	0.358868	0.484039	0.522211	0.664324	0.478073	0.399147	0.460519
	641.55	0.422976	0.420512	0.356347	0.485938	0.512136	0.663599	0.48086	0.398175	0.459289
	641.875	0.428178	0.42309	0.353943	0.48461	0.504943	0.664335	0.483666	0.39713	0.45737
	642.2	0.435559	0.425743	0.351928	0.484231	0.498138	0.66233	0.48618	0.398093	0.455811
	642.525	0.443229	0.428429	0.350692	0.484394	0.490985	0.656376	0.486822	0.399129	0.453631
	642.85	0.450379	0.429384	0.349899	0.485433	0.484394	0.650369	0.4877	0.400938	0.452861
	643.175	0.457006	0.429819	0.349864	0.484686	0.479182	0.641544	0.489321	0.403984	0.450299
	643.5	0.466547	0.430666	0.349152	0.48289	0.477034	0.63141	0.490286	0.407109	0.446407
	643.825	0.478954	0.432793	0.34819	0.48254	0.475554	0.62185	0.491158	0.408469	0.443621
	644.15	0.496158	0.435557	0.34624	0.483437	0.475133	0.614658	0.492586	0.408844	0.441262
	644.475	0.513638	0.440015	0.344933	0.482411	0.477564	0.607444	0.494031	0.410257	0.439338
	644.8	0.535039	0.44371	0.344527	0.48407	0.479809	0.600183	0.496549	0.410412	0.437818
	645.125	0.549735	0.446854	0.344265	0.48697	0.485343	0.593767	0.496949	0.409775	0.437114
	645.45	0.561626	0.450721	0.343635	0.488549	0.491158	0.586635	0.497614	0.407799	0.437617
	645.775	0.56331	0.453087	0.341821	0.490176	0.496743	0.578109	0.498248	0.406303	0.439099
	646.1	0.555974	0.454702	0.340316	0.490581	0.502307	0.570198	0.49995	0.404848	0.439802
	646.425	0.549029	0.457993	0.339212	0.490134	0.504961	0.561884	0.501387	0.404221	0.440253
	646.75	0.54618	0.461537	0.338789	0.490624	0.505683	0.553236	0.501309	0.403672	0.44058
	647.075	0.546252	0.462966	0.337225	0.489216	0.505186	0.544619	0.501333	0.402176	0.440151
	647.4	0.552965	0.464416	0.334487	0.488244	0.500425	0.534753	0.502372	0.401244	0.438918
	647.725	0.562717	0.4668	0.329823	0.486932	0.494169	0.52418	0.503595	0.399795	0.436633
	648.05	0.579268	0.467415	0.325601	0.485223	0.483866	0.515149	0.504233	0.399145	0.434207
	648.375	0.594338	0.467849	0.3232	0.480975	0.473801	0.506168	0.50525	0.39968	0.431009
	648.7	0.601835	0.468323	0.321762	0.477619	0.465488	0.496866	0.503973	0.400723	0.428404
[truncated: 456 more rows]
