# Supplementary material for: Perineuronal nets control visual input via thalamic recruitment of cortical PV interneurons
Source: eLife. 2018 Dec 18;7:e41520. doi: 10.7554/eLife.41520 (PMC6298774; doi:10.7554/eLife.41520)
Supplement: Figure 2—figure supplement 2—source data 1. [file elife-41520-fig2-figsupp2-data1.xlsx]

## Sheet: Feuil1
	Fig. S2C: Firing rate PV (Hz)
		Sham																												ChABC
	Current step	Cell 1	Cell 2	Cell 3	Cell 4	Cell 5	Cell 6	Cell 7	Cell 8	Cell 9	Cell 10	Cell 11	Cell 12	Cell 13	Cell 14	Cell 15	Cell 16	Cell 17	Cell 18	Cell 19	Cell 20	Cell 21	Cell 22	Cell 23	Cell 24	Cell 25	Cell 26		Current step	Cell 1	Cell 2	Cell 3	Cell 4	Cell 5	Cell 6	Cell 7	Cell 8	Cell 9	Cell 10	Cell 11	Cell 12	Cell 13	Cell 14	Cell 15	Cell 16	Cell 17	Cell 18	Cell 19	Cell 20
	1	0	0	0	0	0	0	0	0	0	0	0	0	0	0	0	0	0	0	0	0	0	0	0	0	0	0		1	0	0	0	0	0	0	0	0	0	0	0	0	0	0	0	0	0	0	0	0
	2	0	0	0	0	0	0	0	0	0	0	0	0	0	0	0	0	0	0	0	0	0	0	0	0	0	0		2	0	0	0	0	0	0	0	0	0	0	0	0	0	0	0	0	0	0	0	0
	3	0	0	0	0	0	0	0	0	0	0	0	0	0	0	0	0	0	0	0	0	0	0	0	0	0	0		3	0	0	0	0	0	0	0	0	0	0	0	0.41667	0	0	0	0	0	0	0	0
	4	0	0	0	0	0	0	0	0	0	0	0	0	0	0	0	0	0	0	0	0	0	0	0	0	0	0		4	0	0	0	0	0	0	0	0	0	0	0	0	0	0	0	0	0	0	0	0.41667
	5	0	0	0	0	0	0	0	0	1.25	0	0	0	0	0	13.75	0	0	0	0	0	3	0	0	0	0	1.25		5	0	0	0	0	0	0	0	0	0	0	0	0.41667	10.83333	0	0	0	0	0	0	1.25
	6	29.58333	0	5.41667	0	0	0	0	0	35	0	0	20.41667	13.33333	0	54.0625	0	0	0	26.875	0	28.5	53.75	0	40.83333	32.5	60		6	6.25	0	0	0	6.66667	0	1.25	0	0	6.875	0	17.91667	50.83333	0	0	7.08333	49.16667	0	0	52.5
	7	88.33333	51.66667	70.41667	4.16667	0.41667	13.33333	0.83333	21.25	75.41667	9.16667	40.41667	48.33333	42.08333	51.25	90	53.75	23.33333	34.58333	60	8.125	68.25	138.75	7.08333	82.5	101.25	98.75		7	37.91667	42.5	18.33333	0	32.91667	43.33333	1.25	33.75	40.41667	106.25	0	65.83333	79.16667	40	29.58333	65.83333	86.25	11.66667	0.41667	105.4167
	8	132.0833	114.1667	110.8333	52.5	45	61.25	58.33333	111.25	103.75	42.08333	70.41667	68.75	71.66667	106.25	119.375	88.75	112.9167	82.5	117.5	54.375	101.25	180	63.33333	119.1667	150	131.25		8	101.25	121.25	67.08333	53.75	80	92.5	43.75	85.41667	68.75	159.375	0.83333	103.75	107.0833	92.91667	97.5	113.3333	119.1667	57.91667	56.66667	145.4167
	9	172.9167	157.5	145.4167	72.5	116.25	90.83333	104.1667	150	127.0833	65	92.08333	85	94.16667	143.75	143.125	116.25	150	121.6667	149.375	86.875	122.25	210	109.5833	155.8333	187.9167	160		9	146.6667	156.25	110.8333	81.25	116.25	126.6667	180	127.9167	108.75	191.25	94.16667	134.5833	133.75	129.1667	140.8333	153.75	146.6667	86.66667	104.5833	183.3333
	10	208.75	195.4167	174.1667	90.41667	152.0833	118.3333	167.9167	175	145	85.41667	114.1667	102.0833	115	172.5	164.375	141.25	175.4167	153.3333	183.125	111.875	140	232.5	151.25	181.6667	217.5	185		10	173.3333	178.75	143.75	107.5	146.6667	154.5833	213.75	162.0833	176.6667	226.25	128.3333	161.25	158.3333	160	171.25	183.3333	169.1667	113.75	128.75	212.0833
	11	240	230.8333	202.0833	105.8333	177.9167	145	200.8333	202.5	159.5833	102.9167	133.3333	115.8333	133.75	195	181.25	157.5	199.5833	180.4167	208.75	135	153.5	248.75	183.3333	205.8333	240.4167	205		11	196.6667	208.75	175.4167	129.5833	177.5	182.5	236.25	193.75	202.0833	245	152.0833	183.75	180.8333	183.3333	192.0833	207.9167	189.5833	137.9167	147.9167	237.5
	12	267.5	261.25	228.3333	119.5833	202.5	171.25	225.8333	232.5	172.0833	118.3333	147.5	129.5833	150	213.3333	196.5625	175	217.0833	203.3333	228.75	153.125	165	263.75	210.8333	226.25	257.9167	221.25		12	214.5833	231.25	204.1667	149.1667	202.0833	208.75	255	219.5833	232.5	248.75	174.1667	201.6667	202.5	201.6667	209.5833	229.5833	206.25	160.4167	163.3333	255
	13	291.25	284.5833	253.3333	132.0833	225	197.5	247.0833	258.75	181.25	131.6667	160.4167	142.0833	165	228.3333	209.6875	188.75	230	222.0833	246.875	168.75	175	275	232.5	242.5	272.5	236.25		13	228.3333	248.75	226.25	166.25	225.8333	230.8333	268.75	242.5	252.0833	264.375	190.8333	217.9167	221.6667	215.4167	223.75	246.25	221.6667	179.1667	176.6667	270.4167
	14	311.25	305.8333	275.4167	141.25	242.9167	219.1667	263.75	272.5	190	144.1667	172.5	152.9167	177.5	239.1667	220.9375	201.25	243.3333	237.5	261.875	181.875	183.5	285	247.5	254.1667	284.1667	246.25		14	240.4167	262.5	245.4167	183.3333	245.8333	251.6667	278.75	262.0833	264.5833	289.375	205	231.25	238.75	227.0833	235.4167	262.5	233.75	195.4167	187.9167	283.3333
	15	328.75	322.0833	292.5	148.3333	255	239.1667	277.5	291.25	197.5	153.75	182.5	162.0833	189.1667	249.5833	230	210	254.5833	250.4167	275	191.875	190.5	290	260	265	293.3333	255		15	249.5833	271.25	260.4167	196.25	264.1667	273.3333	285	278.3333	280.4167	300.625	216.6667	242.5	255	235.4167	245.4167	274.1667	243.3333	209.1667	197.5	294.1667
	Fig. S2D: Firing rate PN (Hz)
		Sham															ChABC
	Current step	Cell 1	Cell 2	Cell 3	Cell 4	Cell 5	Cell 6	Cell 7	Cell 8	Cell 9	Cell 10	Cell 11	Cell 12	Cell 13		Current step	Cell 1	Cell 2	Cell 3	Cell 4	Cell 5	Cell 6	Cell 7	Cell 8	Cell 9
	1	0	0	0	0	0	0	0	0	0	0	0	0	0		1	0	0	0	0	0	0	0	0	0
	2	0	0	0	0	0	0	0	0	0	0	0	0	0		2	0	0	0	0	0	0	0	0	0
	3	0	0	0	0	0	0	0	0	0	0	0	0	0		3	0	0	0	0	0	0	0	0	0
	4	0	0	0	0	0	0	0	0	0	0	0	0	0		4	0	0	0	0	0	0.41667	0	1.25	0
	5	0	0	0	0	0	0	0	0	2.91667	2.08333	6.875	1.66667	10.83333		5	3.33333	0	7.91667	0	0	0	0	12.08333	2.91667
	6	2.5	0.83333	3.33333	1.25	1.25	7.91667	5.41667	4.16667	11.25	13.75	11.875	10.83333	18.75		6	8.75	8.33333	15.83333	7.08333	10.41667	10	2.5	20	14.58333
	7	8.75	5.83333	13.33333	7.5	9.583333	14.16667	12.5	12.91667	16.66667	20	16.875	22.08333	25		7	13.33333	15.41667	21.25	15.83333	20.41667	20	12.91667	25.83333	22.5
	8	13.75	13.75	20.83333	11.66667	23.33333	19.58333	17.5	19.16667	21.25	25	20.625	29.58333	29.16667		8	17.91667	21.25	26.25	21.25	25.83333	26.25	20	31.25	28.33333
	9	17.08333	18.33333	25.83333	15.41667	33.33333	23.75	21.66667	23.75	24.58333	29.58333	23.75	35.41667	33.33333		9	21.25	25	30	25.41667	31.66667	32.5	25	36.66667	32.5
	10	19.58333	21.66667	30.41667	17.5	40.41667	26.66667	25.83333	28.33333	26.66667	33.75	26.25	38.33333	37.5		10	25.83333	28.33333	33.33333	29.16667	37.08333	37.5	30	40	35.41667
	11	22.91667	25.83333	33.75	20	47.08333	29.58333	28.75	31.66667	28.33333	37.5	28.75	43.33333	40.41667		11	27.5	31.66667	35.83333	32.91667	42.08333	41.25	33.33333	43.75	37.5
	12	24.16667	27.91667	38.33333	21.25	52.91667	32.08333	31.66667	33.75	30.83333	41.25	31.25	45.41667	43.33333		12	28.33333	33.75	39.16667	36.25	44	44.58333	36.25	47.08333	39.58333
	13	25	30.83333	39.58333	23.33333	58.75	34.16667	34.16667	35.83333	31.66667	44.58333	33.75	48.33333	46.25		13	30.83333	36.25	40.83333	38.75	46	47.08333	38.75	49.58333	40.83333
	14	27.91667	33.33333	42.08333	24.16667	63.33333	36.25	35.41667	37.91667	32.5	48.33333	35	50	49.16667		14	31.25	37.91667	42.91667	41.25	50	50	41.66667	52.91667	42.08333
	15	29.16667	35	43.75	25.41667	67.08334	38.33333	37.08333	39.16667	33.33333	51.66667	36.25	52.08333	50.83333		15	33.75	40	45	43.33333	51	52.5	44.16667	55	42.91667
	Fig. S2E: Passive properties PV
		Rm (MΩ)		Vrest (mV)
	Cell #	Sham	ChABC	Sham	ChABC
	1	63.86666	134.7667	-67.4	-57
	2	62.54	117.5	-66.5	-61.5
	3	94.59333	87.17667	-66	-66.2
	4	157.5	125.7333	-71	-66.7
	5	71.63	59.34667	-66	-65.5
	6	126.3533	99.01	-67	-70
	7	68.03333	42.58	-57	-56
	8	76.27	84.34333	-61	-70
	9	84.22	91.98333	-66	-58
	10	97.12666	118.57	-68	-66
	11	112.0233	118.54	-60	-64
	12	130.1267	106.5133	-67	-72
	13	124.8	98.4	-67.5	-68.4
	14	60.41	84.78	-70.3	-66.3
	15	99.3775	105.7433	-62.3	-68.3
	16	106.5	81.65667	-67.3	-71.3
	17	90.72	106.9167	-72	-71.3
	18	83.17333	105.3667	-70	-64.3
	19	90.1	129.9267	-66.5	-66
	20	101.89	97.55334	-71	-69
	21	193.154	71.77333	-71	-70
	22	91.5	99.30666	-71.6	-65.6
	23	66.06333	78.42	-56	-60.2
	24	86.72	81.78	-69	-60
	25	54.50333	72.75	-66.7	-63.1
	26	107.9		-60
	Fig. S2F: Passive properties PN
		Rm (MΩ)		Vrest (mV)
	Cell #	Sham	ChABC	Sham	ChABC
	1	266.0667	429.8633	-62.6	-50
	2	185.94	255.7833	-66	-66.4
	3	165.7633	291.4	-66	-69
	4	342.5667	205.5333	-71	-60
	5	205.8067	186.1833	-57	-75
	6	165.4933	157.3333	-65	-82
	7	188.2	121.5867	-73.5	-76
	8	179.77	495.7333	-77	-78
	9	162.0833	129.0533	-78	-65
	10	157.36		-64
	11	224.41		-77
	12	688.2667		-60
	13	300.7267		-76.4
[truncated: 5 more columns]
