# Supplementary material for: Perineuronal nets control visual input via thalamic recruitment of cortical PV interneurons
Source: eLife. 2018 Dec 18;7:e41520. doi: 10.7554/eLife.41520 (PMC6298774; doi:10.7554/eLife.41520)
Supplement: Figure 2—figure supplement 3—source data 1. [file elife-41520-fig2-figsupp3-data1.xlsx]

## Sheet: Feuil1
	Fig. S2C: Firing rate PV (Hz)
		Sham												ChABC
	Current step	Cell 1	Cell 2	Cell 3	Cell 4	Cell 5	Cell 6	Cell 7	Cell 8	Cell 9	Cell 10		Current step	Cell 1	Cell 2	Cell 3	Cell 4	Cell 5	Cell 6	Cell 7	Cell 8	Cell 9	Cell 10	Cell 11	Cell 12	Cell 13
	1	0	0	0	0	0	0	0	0	0	0		1	0	0	0	0	0	0	0	0	0	0	0	0	0
	2	0	0	0	0	0	0	0	0	0	0		2	0	0	0	0	0	0	0	0	0	0	0	0	0
	3	0	0	0	0	0	0	0	0	0	0		3	0	0	0	0	0	0	0	0	0	0	0	0	0
	4	0	0	0	0	0	0	0	0	0	0		4	0	0	0	0	0	0	0	0	0	0	0	0	0
	5	0	1.25	0	0	0	0	0	0	1.66667	0		5	0	3.75	0	0	0	18.75	0	0	0	1.66667	0	0	19.16667
	6	5	43.125	36.66667	10	5.83333	44.16667	31.25	1.25	30	2.5		6	0	50.41667	10.83333	32.5	0	77.08333	0	6.66667	22.5	75.41667	2.5	6.25	80.83333
	7	55	85.3125	70.83333	37.91667	44.58333	88.33333	78.75	4.16667	54.58333	47.08333		7	29.58333	97.08333	48.33333	67.5	5	118.75	7.5	32.91667	95.83333	115.4167	58.75	65.41667	123.3333
	8	80	118.75	100.8333	73.33333	74.16667	122.5	110.8333	57.08333	72.08333	79.16667		8	66.66667	130.4167	87.5	94.16667	77.5	154.5833	51.66667	44.58333	135.8333	143.3333	86.25	100.8333	158.75
	9	103.75	147.5	124.5833	112.5	102.5	151.6667	134.1667	100.8333	87.91667	105.8333		9	101.25	160.8333	116.6667	117.9167	117.5	182.5	78.75	83.75	168.3333	159.5833	110	126.6667	189.1667
	10	122.5	173.4375	147.0833	134.1667	127.0833	181.6667	154.5833	125.8333	101.25	127.9167		10	132.5	187.0833	142.5	137.9167	151.25	203.3333	98.33333	118.75	197.0833	172.9167	130	145.4167	212.9167
	11	136.25	195	165	154.5833	148.3333	209.1667	171.6667	146.25	113.75	146.6667		11	159.5833	209.5833	164.1667	155.4167	180	227.9167	113.75	141.25	221.25	184.5833	145	164.1667	231.6667
	12	151.25	218.75	183.3333	172.5	167.0833	228.75	187.0833	163.75	124.1667	164.1667		12	182.9167	228.75	181.25	171.6667	207.5	243.75	128.75	159.5833	243.3333	195.4167	157.5	180.4167	245.4167
	13	163.75	233.4375	195.4167	188.75	184.1667	245.4167	198.75	177.9167	133.3333	179.1667		13	204.1667	245.4167	193.3333	185.4167	225	255	140.4167	174.5833	261.6667	205.8333	168.75	192.9167	257.5
	14	175	247.8125	205	201.25	196.6667	260.4167	208.75	191.25	141.25	191.25		14	219.1667	260.4167	205	197.9167	236.25	262.9167	150.8333	187.5	275.4167	212.5	177.5	204.5833	266.25
	15	185	259.0625	214.1667	210.8333	209.5833	270.8333	217.5	202.0833	149.1667	202.5		15	230	268.75	214.1667	208.75	245	272.0833	159.5833	198.3333	289.1667	217.9167	183.75	216.25	273.3333
	Fig. S2D: Firing rate PN (Hz)
		Sham										ChABC
	Current step	Cell 1	Cell 2	Cell 3	Cell 4	Cell 5	Cell 6	Cell 7	Cell 8		Current step	Cell 1	Cell 2	Cell 3	Cell 4	Cell 5	Cell 6	Cell 7	Cell 8	Cell 9
	1	0	0	0	0	0	0	0	0		1	0	0	0	0	0	0	0	0	0
	2	0	0	0	0	0	0	0	0		2	0	0	0	0	0	0	0	0	0
	3	0	0	0	0	0	0	0	0		3	0	0	0	0	0	0	0	0	0
	4	0.3125	0	0	0	0	0	0	0		4	0	0	0	0	0	0	0	0	0
	5	7.1875	1.25	0	0.41667	8.75	6.66667	1.25	8.125		5	6.25	11.66667	5.625	7.91667	1.66667	0	0	0	1.25
	6	13.125	12.5	7.5	14.16667	18.75	13.33333	8.75	15.625		6	15	17.91667	12.5	17.08333	13.33333	8.33333	0.625	16.875	12.5
	7	16.25	20.83333	19.58333	23.33333	25.41667	17.5	13.75	20		7	20.83333	22.91667	17.5	23.33333	20.41667	15	10.625	26.875	20
	8	19.0625	27.08333	27.5	30	30.83333	22.5	17.5	23.75		8	25	27.91667	21.25	29.16667	27.5	20	16.875	33.125	25.41667
	9	21.875	31.25	33.33333	35	35.83333	26.25	20.41667	26.875		9	29.58333	31.66667	24.375	33.33333	31.66667	23.75	21.875	37.5	30.41667
	10	24.375	35.83333	37.91667	40.83333	40.41667	29.58333	23.33333	30		10	32.08333	34.16667	26.875	37.5	35	27.08333	26.875	41.25	35.41667
	11	26.5625	39.58333	42.08333	44.16667	44.16667	32.5	24.58333	32.5		11	35	37.08333	28.75	42.5	38.75	30	30.625	43.75	37.91667
	12	28.4375	42.5	45.83333	47.5	47.5	34.58333	27.08333	35		12	37.5	40.41667	30.625	47.08333	42.08333	31.25	34.375	46.875	41.66667
	13	30.3125	45.83333	49.16667	50	50.83333	37.5	28.33333	36.875		13	39.16667	42.91667	31.875	51.25	45	34.16667	38.125	48.125	44.16667
	14	32.1875	48.33333	51.25	52.91667	54.58333	40	29.58333	38.75		14	41.25	45	33.75	55.83333	48.33333	35.41667	41.875	50.625	46.25
	15	34.0625	51.25	54.58333	49.16667	57.91667	41.25	30.83333	40.625		15	42.5	47.08333	33.75	60.83333	50.83333	37.91667	45.625	51.875	48.33333
	Fig. S2E: Passive properties PV
		Rm (MΩ)		Vrest (mV)
	Cell #	Sham	ChABC	Sham	ChABC
	1	195.4	69.9	-60	-64
	2	101.9433	69.9	-63	-64
	3	190.7667	111.3233	-67.4	-66
	4	138.47	131.0633	-55	-60
	5	163.2667	143.8033	-60	-68
	6	100.33	115	-68	-66
	7	124.3367	71.35667	-55	-54
	8	91.64	222.2333	-67	-50
	9	158.0933	111.5467	-69	-68
	10	201	94.08334	-66	-58
	11	192.4033	160.7133	-70	-59
	12	78.98	215.43		-60
	13		111.8967		-65
	14		73.89		-60
	Fig. S2F: Passive properties PN
		Rm (MΩ)		Vrest (mV)
	Cell #	Sham	ChABC	Sham	ChABC
	1	414.1	295.31	-60	-72
	2	172.3233	393.4933	-72	-74
	3	188.9133	309.1	-75	-70
	4	210.4	178.0667	-70	-72
	5	166.6667	140.0033	-74	-72
	6	354.9067	231.66	-64	-72
	7	271.4333	339.3033	-74	-65
	8	312.27	119.4833	-67	-71
	9		270.17		-70
