# Supplementary material for: Perineuronal nets control visual input via thalamic recruitment of cortical PV interneurons
Source: eLife. 2018 Dec 18;7:e41520. doi: 10.7554/eLife.41520 (PMC6298774; doi:10.7554/eLife.41520)
Supplement: Figure 2—figure supplement 4—source data 1. [file elife-41520-fig2-figsupp4-data1.xlsx]

## Sheet: Feuil1
	Fig. S4C: sEPSCs, no MD
		Ampl. (pA)		Freq. (Hz)
	Cell #	S	C	S	C
	1	7.23333	6.3823	11.53333	16.66087
	2	8.8231	8.25973	15.73	5.57333
	3	7.94392	5.93786	4.33333	9.02857
	4	7.00467	5.63109	10.25	12.34783
	5	10.25252	7.79507	3.2087	4.16429
	6	10.6748	12.52833	3.28	4.5
	7	7.443	7.6802	3.89545	4.05333
	8	8.11893	13.11176	7.76667	15.35882
	9	8.0577	7.94353	5.75	3.02
	10	9.70671	8.86987	16.27143	6.04118
	11	5.7266	14.60462	6.6	12.76923
	12	6.7678	8.38947	14.38	7.36
	13	7.325	10.66787	8.48421	17.48125
	14	8.176	7.28526	1.9	6.51053
	15	6.11533	6.93631	3.06667	11.83846
	16	7.59808		6.76667
	Fig. S4D: sEPSCs, MD
		Ampl. (pA)		Freq. (Hz)
	Cell #	S	C	S	C
	1	6.82164	10.2266	6.18571	11.29
	2	5.4283	11.96091	5.82	2.4
	3	4.50617	6.98837	1.78333	7.6625
	4	11.50024	8.1993	1.6	7.85
	5	8.55747	8.40648	7.09412	6.66522
	6	7.53181	8.00919	4.11875	4.33125
	7	6.7667	10.73988	8.25	7.8
	8	6.89977	6.61227	7.03077	7.10667
	9	7.24292	6.62688	6.99167	13.61875
	10		9.39014		6.94286
	11		6.48588		9.72353
	12		7.9915		8.18333
	Fig. S4G: sIPSCs, no MD
		Ampl. (pA)		Freq. (Hz)
	Cell #	S	C	S	C
	1	42.948	26.94114	2.64	0.76818
	2	47.36522	48.21095	3.24783	1.6381
	3	16.10231	55.10714	3.75769	4.05714
	4	47.71583	40.96529	3.325	8.88824
	5	48.88222	52.29333	6.72222	3.8
	6	51.39647	24.34133	3.76471	5.01333
	7	59.2315	21.828	7	5.275
	8	38.58889	30.26158	3.64444	15.05556
	9	26.56357	29.84706	3.45	5.10588
	10	33.08955	30.30545	6.28636	3.48182
	11	31.7	26.56176	2.15556	7.31176
	Fig. S4H: sIPSCs, MD
		Ampl. (pA)		Freq. (Hz)
	Cell #	S	C	S	C
	1	9.21175	42.24923	2.53125	2.22308
	2	22.50083	40.91125	6.84167	3.925
	3	36.0875	46.86133	2.435	3.26
	4	33.095	43.24	1.55	2.91667
	5	17.2785	47.85818	1.945	8.53182
	6	33.5545	15.98933	1.775	2.59333
	7	23.4525	36.47	2.8	2.42105
	8	44.91267	15.54125	1.8	1.68125
	9	35.71286	26.05333	0.89286	2.32857
	10	32.98714	25.70455	3.47143	2.16364
	11	36.19417	39.09429	2.71667	4.9
	12	41.525	22.66	11.71667	5.825
	13	38.00944	42.19842	5.88421	4.65789
	14	27.16778		2.0125
