# Supplementary material for: Perineuronal nets control visual input via thalamic recruitment of cortical PV interneurons
Source: eLife. 2018 Dec 18;7:e41520. doi: 10.7554/eLife.41520 (PMC6298774; doi:10.7554/eLife.41520)
Supplement: Figure 3—source data 1. [file elife-41520-fig3-data1.xlsx]

## Sheet: Feuil1
	Fig. 3B: sIPSCs, no MD
		Ampl. (pA)		Freq. (Hz)
	Cell #	S	C	S	C
	1	14.55667	21.62846	6.02222	27.6375
	2	16.61909	28.66	5.6	13.79375
	3	18.79286	50.68833	4.11818	21.63889
	4	20.54357	21.45083	7.48571	14.61667
	5	26.61818	34.87615	16.45455	8.76154
	6	36.22059	62.715	7.92353	4.57857
	7	30.27538	31.52885	5.53077	5.12692
	8	17.79333	42.75154	10.47778	2.52308
	9	21.14143	20.09273	15.50476	11.87273
	10	42.16286	84.59	5.27143	16.33333
	11	30.84357	58.46	6.32143	9.19286
	12	29.76643	13.26588	3.87143	10.26471
	13	20.51083	34.02882	3.86667	22.71765
	14	24.28714	48.45667	3.31429	10.06667
	15	20.49182	37.39167	8.25455	12.275
	16		16.60777		1.295455
	17		31.99333		9.21667
	Fig. 3D: mIPSCs, no MD
		Ampl. (pA)		Freq. (Hz)
	Cell #	S	C	S	C
	1	9.73262	55.54846	8.63077	3.25385
	2	38.93217	28.6064	6.17826	7.272
	3	43.73452	38.01395	3.9129	8.21395
	4	52.63579	21.53909	2.92632	2.28636
	5	12.09274	27.65	7.40161	4.04762
	6	28.34333	23.23353	2.65238	4.49706
	7	38.46889	15.67478	4.12222	2.28696
	8	28.20333	28.8452	4.28333	7.136
	9	40.65591	27.47389	5.13182	6.148
	10	42.59842	37.76864	1.61053	6.25909
	11	30.5535		5.695
	12	55.552		2.88
	Fig. 3F: sIPSCs, MD
		Ampl. (pA)		Freq. (Hz)
	Cell #	S	C	S	C
	1	29.9864	42.56294	4.724	3.9
	2	26.05417	33.46389	3.17083	3.42222
	3	27.25522	37.055	2.04783	10.34444
	4	39.908	21.51636	2.844	3.24545
	5	44.77133	38.13571	2.37333	7.8
	6	29.29933	26.01857	4.08667	6.68571
	7	29.83824	40.20545	4.13889	6.20909
	8	28.35562	39.68625	3.1625	7.35625
	9	17.864	45.46	7.64	3.83333
	10	22.71353	55.39462	2.52941	5.53846
	11	18.28	20.3	9.80769	12.8
	12	42.00167	46.305	4.45556	6.72857
	13	39.01375	23.73545	2.95625	15.66364
	14	41.89889	9.08767	4.78889	4.9381
	15	43.338		7.92667
	Fig. 3H: mIPSCs, MD
		Ampl. (pA)		Freq. (Hz)
	Cell #	S	C	S	C
	1	30.23455	26.55455	4.58636	6.53636
	2	29.50867	22.81231	3.42667	3.76154
	3	57.7325	33.71278	6.25	5.6
	4	28.34333	38.34692	2.65238	12.5
	5	38.46889	45.08353	4.12222	9.93529
	6	28.20333	29.58267	4.28333	3
	7	40.65591	46.56941	5.13182	11.8
	8	42.59842	43.80333	1.61053	2.20833
	9	31.0675		5.38333
	10	31.95125		4.45
	Fig. 3K: IPSG (nS), PV-PV, no MD
	Cell #	S	C
	1	1.082631	2.68221
	2	7.307373	2.642576
	3	8.218324	9.583111
	4	10.84917	9.346771
	5	4.631004	3.194293
	6	4.326103	1.59339
	7	2.600567	6.858053
	8	7.051268	3.076689
	9	1.60881	5.746814
	10	8.567846	1.818803
	11	5.642148	2.725583
	12	6.357749	7.447397
	13	13.41959	5.513173
	14	5.358948	13.21461
	15	4.326439	6.577961
	16	3.9206	4.004126
	17	4.727036	1.202538
	18	24.67966	16.14051
	19	2.854066	7.452022
	20	7.199138	17.49994
	21	3.124718	3.30423
	22	3.042048	1.87774
	23	1.986104	3.21611
	24	1.422755	0.68808
	25	2.326201	3.93794
	26	1.242479	2.94692
	27	3.587852
	28	0.626428
	29	1.315471
	30	1.318619
	31	5.975033
	32	0.689634
	33	8.420499
	Fig. 3L: IPSCn/IPSC1, PV-PV, no MD
		Autapses Sham																										Autapses ChABC
	stim. #	cell 1	cell 2	cell 3	cell 4	cell 5	cell 6	cell 7	cell 8	cell 9	cell 10	cell 11	cell 12	cell 13	cell 14	cell 15	cell 16	cell 17	cell 18	cell 19	cell 20	cell 21	cell 22	cell 23	cell 24	cell 25		cell 1	cell 2	cell 3	cell 4	cell 5	cell 6	cell 7	cell 8	cell 9	cell 10	cell 11	cell 12	cell 13	cell 14	cell 15	cell 16	cell 17	cell 18	cell 19
	1	1	1	1	1	1	1	1	1	1	1	1	1	1	1	1	1	1	1	1	1	1	1	1	1	1		1	1	1	1	1	1	1	1	1	1	1	1	1	1	1	1	1	1	1
	2	0.857917	0.784477	0.722733	0.809045	0.719887	0.753541	0.992252	0.589456	0.784796	0.62544	0.819881	0.738369	0.859653	0.768676	0.805705	0.688227	0.702301	0.750794	0.782735	0.820861	1.149163	0.652911	0.801245	0.918989	0.896318		0.702412	0.680302	0.840853	0.739951	0.880268	0.978653	0.648979	0.687417	0.768308	0.716954	0.732892	0.730041	0.677372	0.885017	0.778611	0.669486	0.74706	0.800048	0.805171
	3	0.886536	0.622263	0.594841	0.791434	0.600746	0.667636	1.063178	0.46334	0.75253	0.480271	0.625978	0.550392	0.826308	0.681052	0.645543	0.532319	0.628104	0.613899	0.701321	0.631266	1.107452	0.487082	0.684846	0.844401	0.906412		0.499338	0.469659	0.743076	0.641271	0.803574	0.898987	0.553033	0.522647	0.719811	0.690961	0.733705	0.59102	0.600374	0.721114	0.724908	0.638367	0.672758	0.748038	0.728859
	4	0.753719	0.533766	0.523244	0.623269	0.482982	0.621498	0.75724	0.501068	0.803991	0.366771	0.439994	0.492469	0.761693	0.633743	0.458871	0.524441	0.597523	0.498111	0.63664	0.609662	0.97718	0.414623	0.648101	0.803276	0.747859		0.477766	0.412951	0.627383	0.548558	0.812427	0.859342	0.428409	0.665979	0.620149	0.587736	0.696172	0.529967	0.544571	0.651925	0.63691	0.586961	0.774075	0.661009	0.630293
	5	0.904949	0.547126	0.420977	0.640446	0.50249	0.667449	0.774105	0.425639	0.61771	0.315377	0.530202	0.555091	0.74144	0.537945	0.514226	0.484928	0.591787	0.483566	0.611156	0.638238	0.903928	0.392361	0.5764	0.776394	0.693503		0.362102	0.372871	0.664974	0.534233	0.811115	0.862318	0.520052	0.435251	0.566334	0.588782	0.66079	0.52288	0.474187	0.487794	0.566643	0.50684	0.701419	0.627144	0.538908
		Synapses Sham									Synapses ChABC
	stim. #	cell 1	cell 2	cell 3	cell 4	cell 5	cell 6	cell 7	cell 8		cell 1	cell 2	cell 3	cell 4	cell 5	cell 6	cell 7
	1	1	1	1	1	1	1	1	1		1	1	1	1	1	1	1
	2	0.5285	0.606745	0.724387	0.651746	0.752567	0.693535	0.757234	0.865649		0.71636	0.65616	0.64812	0.73699	0.59078	0.78241	0.7436
	3	0.638224	0.40429	0.748847	0.453671	0.631978	0.558788	0.547986	0.688018		0.58222	0.58344	0.51757	0.48841	0.54858	0.69205	0.59232
	4	0.462527	0.397333	0.748992	0.429409	0.470652	0.459321	0.581794	0.571642		0.44396	0.54367	0.46615	0.39634	0.45887	0.62535	0.51275
	5	0.580018	0.360127	0.578744	0.372123	0.477927	0.429252	0.5301	0.527279		0.46627	0.43665	0.43794	0.39463	0.42781	0.51274	0.49073
	Fig. 3M: IPSG (nS), PV-PV, MD
	Cell #	S	C
	1	6.43789	6.84033
	2	2.38339	3.46216
	3	4.932703	7.30386
	4	2.476386	3.03845
	5	2.72886	1.12735
	6	1.29752	16.03769
	7	4.32251	6.70313
	8	2.44515	4.30798
	9	1.67107
	10	1.80635
	11	5.45143
	Fig. 3N: IPSCn/IPSC1, PV-PV, MD
		Sham												ChABC
	stim. #	cell 1	cell 2	cell 3	cell 4	cell 5	cell 6	cell 7	cell 8	cell 9	cell 10	cell 11		cell 1	cell 2	cell 3	cell 4	cell 5	cell 6	cell 7	cell 8
	1	1	1	1	1	1	1	1	1	1	1	1		1	1	1	1	1	1	1	1
	2	0.66016	0.70585	0.6816	0.78586	0.6785	0.58292	0.83442	0.69961	0.86881	0.85497	0.5769		0.65206	0.80312	0.93253	0.7548	0.87109	0.83918	0.86013	0.58507
	3	0.57181	0.77705	0.48791	0.58127	0.52443	0.43275	0.63743	0.51459	0.68727	0.76483	0.42057		0.52501	0.68084	0.92304	0.66511	0.78353	0.70364	0.61478	0.44188
	4	0.56792	0.62932	0.48986	0.48913	0.43238	0.38895	0.52516	0.29219	0.60534	0.79396	0.38622		0.48096	0.54323	0.74572	0.60102	0.62202	0.60938	0.53182	0.46148
	5	0.58577	0.647	0.4049	0.4803	0.45938	0.37756	0.56772	0.40933	0.63045	0.79055	0.31816		0.4522	0.4617	0.94175	0.45848	0.53072	0.57321	0.33315	0.40287
	Fig. 3Q: IPSG (nS), PV-PN, no MD
	Cell #	S	C
	1	5.881518	5.556348
	2	0.590748	0.76026
	3	0.65566	2.572075
	4	1.818898	5.394285
	5	1.523345	0.859401
	6	4.790763	0.923166
	7	6.875792	0.293922
	8	0.800151	5.642907
	9	0.830259	1.387347
	10	1.499503	5.979302
	11		12.39096
	12		1.575379
	13		0.530778
	Fig. 3R: IPSCn/IPSC1, PV-PN, no MD
		Sham											ChABC
	stim. #	cell 1	cell 2	cell 3	cell 4	cell 5	cell 6	cell 7	cell 8	cell 9	cell 10		cell 1	cell 2	cell 3	cell 4	cell 5	cell 6	cell 7	cell 8	cell 9	cell 10	cell 11	cell 12	cell 13
	1	1	1	1	1	1	1	1	1	1	1		1	1	1	1	1	1	1	1	1	1	1	1	1
	2	0.621801	0.668802	0.713055	1.027301	0.636313	0.800733	0.708074	0.715711	0.96166	0.719218		0.693385	0.755048	0.519445	0.822827	0.505054	0.659016	0.62495	0.651614	0.709309	0.753867	0.758728	0.687017	0.893669
	3	0.477641	0.453363	0.466674	0.916561	0.536492	0.56998	0.637518	0.62841	0.687078	0.61245		0.484193	0.720805	0.397064	0.639146	0.414625	0.611003	0.678533	0.546044	0.566481	0.564049	0.603936	0.471454	0.577859
	4	0.385087	0.538117	0.421617	0.697377	0.477859	0.577914	0.520016	0.499506	0.799599	0.522811		0.336977	0.580491	0.369509	0.634368	0.355956	0.519977	0.62974	0.386155	0.535056	0.484289	0.552202	0.478797	0.518443
	5	0.338124	0.543113	0.515939	0.56504	0.368332	0.426158	0.432061	0.582392	0.555648	0.478837		0.340668	0.626678	0.371239	0.523286	0.332746	0.464803	0.609406	0.39821	0.454485	0.402117	0.483676	0.41468	0.387727
	Fig. 3S: IPSG (nS), PV-PN, MD
	Cell #	S	C
	1	0.69414	8.48836
	2	7.95648	9.45518
	3	1.71837	2.45154
	4	0.65066	3.40179
	5	9.79394	13.9068
	6	0.55855	5.01963
	7	5.84899	4.52254
	8	4.33572	2.72207
	9		1.08121
	Fig. 3T: IPSCn/IPSC1, PV-PN, MD
		Sham											ChABC
	stim. #	cell 1	cell 2	cell 3	cell 4	cell 5	cell 6	cell 7	cell 8	cell 9	cell 10		cell 1	cell 2	cell 3	cell 4	cell 5	cell 6	cell 7	cell 8	cell 9
	1	1	1	1	1	1	1	1	1	1	1		1	1	1	1	1	1	1	1	1
	2	0.9855	0.91981	0.45175	0.64279	0.41457	0.74435	0.76523	0.63154	0.8621	0.67801		0.64822	0.71352	0.95902	0.84533	0.77764	0.73978	0.77498	0.88653	0.95069
	3	0.53393	1.03578	0.35321	0.5438	0.33604	0.48935	0.65849	0.58089	0.66844	0.52613		0.57542	0.59229	0.65078	0.73326	0.58971	0.56102	0.51615	0.76295	0.72166
	4	0.57753	0.69706	0.241	0.54614	0.4409	0.59209	0.55329	0.32176	0.598	0.48455		0.52561	0.49145	0.54724	0.68165	0.57078	0.47488	0.57451	0.73041	0.6211
	5	0.55172	0.61256	0.49182	0.48575	0.30387	0.42812	0.49336	0.35351	0.60568	0.35842		0.47678	0.4959	0.61877	0.68008	0.48441	0.48994	0.38418	0.66243	0.67823
