# Supplementary material for: Perineuronal nets control visual input via thalamic recruitment of cortical PV interneurons
Source: eLife. 2018 Dec 18;7:e41520. doi: 10.7554/eLife.41520 (PMC6298774; doi:10.7554/eLife.41520)
Supplement: Figure 4—source data 1. [file elife-41520-fig4-data1.xlsx]

## Sheet: Feuil1
	Fig. 4B: IPSC ampl. (nA) onto PV
		no MD		MD
	Cell #	S	C	S	C
	1	157.0903	110.597	64.40808	240.2829
	2	321.6419	307.9275	321.3765	1101.356
	3	95.78728	872.0962	520.8746	168.5247
	4	384.6208	1711.83	103.1651	310.7864
	5	75.53696	849.5116	289.4139	1036.241
	6	50.25047	1405.396	198.4122	122.3659
	7	219.2433	1542.61	234.249	793.5234
	8	334.885	1068.247	269.3879	998.535
	9	98.79211	1984.723	212.6881	339.5937
	10	345.9634		360.5504	460.1036
	Fig. 4D: IPSC ampl. (nA) onto PN
		no MD		MD
	Cell #	S	C	S	C
	1	74.17071	44.82986	267.407	574.9688
	2	140.2427	88.21751	147.5707	308.0125
	3	95.20176	118.5904	90.84619	1118.919
	4	252.4482	278.312	88.23427	239.9974
	5	87.22565	395.5912	237.9952	168.0803
	6	120.1389	93.25825	253.667	259.2495
	7	84.65427	258.2973	91.16436	384.5573
	8	302.1118	484.0081	385.4566	339.7056
	9	169.4915	169.0299	196.7867	194.9132
	10	155.5789	176.0377	197.6086	79.96756
	11	135.1	90.67426	148.8149	621.5419
	12	183.0617	70.57739	418.9503	102.0167
	13	268.1989403	204.595	409.4308	607.3592
	14	201.6759	466.9051	189.9825	656.6852
	15		99.91506	448.5153
	16		84.60973
	Fig. 4F: IPSC ampl. (nA) onto PN
		no MD		MD
	Cell #	S	C	S	C
	1	734.3928	2307.854	550.6121	1851.84
	2	317.7813	1607.827	1039.094	967.4355
	3	1276.116	876.1678	1221.636	547.9257
	4	688.2357	2221.552	549.6970869	1244.802
	5	1439.068	2614.138	1307.736499	2711.537
	6	1064.495	1332.648	596.5806885	631.3759678
	7	502.6028	1046.339	2253.770972	928.5641378
	8			1231.324005	1004.948163
	9			1236.889526	737.6037537
	10			1628.448682	1254.594582
	11			277.4950714	1946.389099
