# Supplementary material for: Perineuronal nets control visual input via thalamic recruitment of cortical PV interneurons
Source: eLife. 2018 Dec 18;7:e41520. doi: 10.7554/eLife.41520 (PMC6298774; doi:10.7554/eLife.41520)
Supplement: Figure 5—source data 1. [file elife-41520-fig5-data1.xlsx]

## Sheet: Feuil1
	Fig. 5B - Ampl. (pA), sEPSCs onto PV
	Cell #	<P20	P25-P32	P40-P60	>P70
	1	18.27143	13.51143	14.07167	10.62792
	2	17.55273	11.30545	17.97818	12.548
	3	18.645	12.57846	14.465	9.48811
	4	19.25818	12.30667	11.52308	10.5711
	5	13.45933	12.32467	11.19917	13.02769
	6	16.005	16.22385	9.06955	11.86667
	7	14.84917	12.91455	16.17667	8.56458
	8	15.904	14.01083	7.72208	13.22133
	9	14.12429	13.86231	8.00983	10.29409
	10	14.28714	16.72143	7.30314	13.76923
	11	15.093	12.94214	11.05027	11.23785
	12	13.06778	13.077	7.76672	12.23333
	13	14.87368	10.31438	9.84958	9.36471
	14	15.67773	15.72889	8.76742	10.31425
	15	13.31143	15.14167	13.69891	13.53111
	16	18.33263	11.56636	12.30182	7.38043
	17		12.65308	10.72857	16.622
	18		16.32636	9.97564	8.25835
	19			11.82071	8.59431
	20			11.998	10.96183
	21			15.175	10.07065
	22			11.68727	12.46
	23				10.11488
	24				14.94923
	25				11.138
	26				12.11176
	27				10.909
	Fig. 5C - Freq. (Hz), sEPSCs onto PV
	Cell #	<P20	P25-P32	P40-P60	>P70
	1	31.97857	68.27143	20.225	16.00833
	2	37.43636	16.23636	22.4	29.515
	3	25.17857	27.86923	69.85	26.7
	4	29.57273	38.675	32.77692	22.6
	5	41.96667	32.03333	21.5	11.52308
	6	30.68333	36.46923	35.89091	17.79167
	7	30.39167	31.28182	16.44167	10.83333
	8	31.62	19.29167	54.71667	22.9
	9	25.08571	23.72308	45.99167	13.47273
	10	30.6	84.74286	33.55	19.43846
	11	22.04	38.74286	54.46	29.83846
	12	22.75556	30.35	36.18333	18.54167
	13	17.90526	37.6875	40.20833	18.77857
	14	23.54091	36.11111	32.575	19.39167
	15	24.35714	44.075	47.26364	15.66667
	16	20.55789	25.01818	17.83636	39.71429
	17		44.45385	25.12857	20.8
	18		38.13636	24.40909	23.64706
	19			32.66429	33.35385
	20			25.78667	24.21667
	21			73.56	39.07647
	22			44.71818	32.12222
	23				27.70588
	24				45.00769
	25				37.155
	26				47.71765
	27				22.39091
	Fig. 5E - Ampl. (pA), sIPSCs onto PV
	Cell #	<P20	P25-P32	P40-P60	>P70
	1	13.58161	20.876	32.96808	29.58786
	2	20.2	34.30556	14.39467	13.04208
	3	35.84571	26.62556	18.51938	25.986
	4	30.46333	23.81417	17.95812	40.31563
	5	27.6068	24.58083	21.95824	37.85727
	6	41.18158	33.56143	35.88722	39.04
	7	35.68462	22.76769	18.61857	48.65154
	8	44.1116	23.38	41.22375	19.7725
	9	40.12278	24.09867	19.57167	24.34333
	10	14.75333		29.01	27.915
	11	43.198
	12	40.185
	Fig. 5F - Freq. (Hz), sIPSCs onto PV
	Cell #	<P20	P25-P32	P40-P60	>P70
	1	10.02258	11.22	13.05	3.26429
	2	22.64211	7.27778	5.8	9.5125
	3	11.57143	2.4	12.98125	6.77
	4	3.67407	9.98333	1.95625	3.525
	5	3.244	3.81667	10.29412	6.47273
	6	7.55263	6.92857	9.66111	2.65833
	7	10.71538	5.74615	6.37143	8.09231
	8	2.276	9.09231	6.225	11.075
	9	5.62222	3.57333	1.89167	3.96667
	10	4.75		7.31818	8.125
	11	2.43
	12	2.95
	Fig. 5H - Ampl. (pA), sEPSCs onto PN
	Cell #	<P20	P25-P32	P40-P60	>P70
	1	6.06689	8.51487	8.12458	5.5368
	2	6.17017	6.84033	8.26023	6.4429
	3	6.02033	8.774	5.43233	9.31592
	4	7.2085	11.92909	5.88592	8.61719
	5	9.83792	12.19875	5.24508	13.81778
	6	7.66254	7.53853	5.86433	10.17467
	7	9.36363	12.45923	9.7916	10.29792
	8	8.81621	10.41657	8.9709	10.59147
	9	6.9085	7.658	15.8596	14.25333
	10	6.21147	8.29914	12.07857	8.80188
	11	6.83956	9.3388	8.82223	8.76754
	12		10.40517	7.02267	9.43877
	13			8.469	8.078
	14			7.13815
	15			10.49063
	16			6.8475
	17			6.96256
	18			7.75005
	Fig. 5I - Freq. (Hz), sEPSCs onto PN
	Cell #	<P20	P25-P32	P40-P60	>P70
	1	18.07778	4.20667	17.61667	2.94667
	2	7.23333	2.18333	8.17692	4.41
	3	6.59167	3.93333	20.975	7.13333
	4	7.71875	7.37273	12.875	11.71429
	5	6.33333	6.975	11.25	16.80556
	6	11.6	7.15333	9.15833	6.84286
	7	7.40526	7.59231	2.12	4.63077
	8	2.01053	13.97143	9.92	2.31579
	9	6.60556	6.3	5.03	1.72222
	10	2.45263	11.6	3.02857	3.48235
	11	12.275	7.50667	2.61538	1.87692
	12		8.05	4.84167	5.08636
	13			7.425	6.71538
	14			5.73846
	15			3.875
	16			21.28333
	17			6.25556
	18			3.735
	Fig. 5K - Ampl. (pA), sIPSCs onto PN
	Cell #	<P20	P25-P32	P40-P60	>P70
	1	26.84143	39.84364	46.42818	38.99526
	2	51.04619	23.7	31.96714	29.28083
	3	28.07167	47.64	31.47778	51.326
	4	47.09875	41.23071	42.40769	32.06636
	5	24.19154	35.672	23.99077	25.23923
	6	24.77	33.97937	27.21286	24.05833
	7	50.67667	23.01615	39.629	61.38
	8	35.7325		42.20154	43.557
	9	30.05		14.11333	22.63545
	10	44.11857		45.27
	Fig. 5L - Freq. (Hz), sIPSCs onto PN
	Cell #	<P20	P25-P32	P40-P60	>P70
	1	1.62308	9.17273	5.22727	3.81579
	2	5.98095	4.94545	9.22143	1.725
	3	6.17778	8.22222	5.46667	3.36
	4	4.9	7.8	4.16923	9.61818
	5	1.07692	3.24667	3.96923	9.67692
	6	3.2	4.275	2.65714	8.05833
	7	2.5	2.1	3.04	3.21111
	8	1.5625		1.15385	4.39
	9	0.71818		5.63333	9.36364
	10	2.38571		5.5
