# Supplementary material for: Perineuronal nets control visual input via thalamic recruitment of cortical PV interneurons
Source: eLife. 2018 Dec 18;7:e41520. doi: 10.7554/eLife.41520 (PMC6298774; doi:10.7554/eLife.41520)
Supplement: Source Code 1. [file elife-41520-code1.zip]

Archive with 37 entries (36 files):
- ZebraExplore 20181120 merged version/
- ZebraExplore 20181120 merged version/abfload.m
- ZebraExplore 20181120 merged version/analyzePowerDistribution.m
- ZebraExplore 20181120 merged version/analyzePWdistribution.fig
- ZebraExplore 20181120 merged version/analyzePWdistribution.m
- ZebraExplore 20181120 merged version/computeMeanOnTrials.m
- ZebraExplore 20181120 merged version/computeSpectrogram.m
- ZebraExplore 20181120 merged version/doInsets.m
- ZebraExplore 20181120 merged version/eventDetection.fig
- ZebraExplore 20181120 merged version/eventDetection.m
- ZebraExplore 20181120 merged version/importTRCfilesOptions.fig
- ZebraExplore 20181120 merged version/importTRCfilesOptions.m
- ZebraExplore 20181120 merged version/multiChannelAnalyzer.fig
- ZebraExplore 20181120 merged version/multiChannelAnalyzer.m
- ZebraExplore 20181120 merged version/plotChannel.m
- ZebraExplore 20181120 merged version/plotPWhisto.m
- ZebraExplore 20181120 merged version/plotSpectrogram.m
- ZebraExplore 20181120 merged version/readtrcGMR.m
- ZebraExplore 20181120 merged version/Responsometer.fig
- ZebraExplore 20181120 merged version/Responsometer.m
- ZebraExplore 20181120 merged version/SaveDownstSpectra.m
- ZebraExplore 20181120 merged version/singleunits2.fig
- ZebraExplore 20181120 merged version/singleunits2.m
- ZebraExplore 20181120 merged version/sleepscoring.fig
- ZebraExplore 20181120 merged version/sleepscoring.m
- ZebraExplore 20181120 merged version/smoothGab.m
- ZebraExplore 20181120 merged version/trialRejection.fig
- ZebraExplore 20181120 merged version/trialRejection.m
- ZebraExplore 20181120 merged version/ZebraAuto.fig
- ZebraExplore 20181120 merged version/ZebraAuto.m
- ZebraExplore 20181120 merged version/ZebraExplore.fig
- ZebraExplore 20181120 merged version/ZebraExplore.m
- ZebraExplore 20181120 merged version/zebraguidata.m
- ZebraExplore 20181120 merged version/ZebraSays.fig
- ZebraExplore 20181120 merged version/ZebraSays.m
- ZebraExplore 20181120 merged version/ZebraSpectre.fig
- ZebraExplore 20181120 merged version/ZebraSpectre.m
