# Supplementary material for: Perineuronal nets control visual input via thalamic recruitment of cortical PV interneurons
Source: eLife. 2018 Dec 18;7:e41520. doi: 10.7554/eLife.41520 (PMC6298774; doi:10.7554/eLife.41520)
Supplement: Source Code 2. [file elife-41520-code2.zip]

Archive with 9 entries (8 files):
- Slice scripts/
- Slice scripts/abf2load.m
- Slice scripts/abfload.m
- Slice scripts/abf_import.m
- Slice scripts/spike_detect.m
- Slice scripts/spike_detection.m
- Slice scripts/spike_shape_analysis.m
- Slice scripts/Spike_Trains.m
- Slice scripts/Syn_PSCs_Trains.m
