# Supplementary material for: Perineuronal nets control visual input via thalamic recruitment of cortical PV interneurons
Source: eLife. 2018 Dec 18;7:e41520. doi: 10.7554/eLife.41520 (PMC6298774; doi:10.7554/eLife.41520)
Supplement: Source Code 2. [file elife-41520-code2.zip › Slice scripts/abf_import.m]

function [Data,time,varargout] = abf_import(datapath,dir,datafile);

% 27.01.2010 The script uses now the much quicker routine abf2load from Matlab
% Central, allowing to import directly abf files
% new name: abf_import; old name: atf_import

timestart = 5;  % beginning importing time (in sec) from experiment start
% acquisitionchannels = {'Vmemb2'}; % acquisition signals to be imported

% Fs = input('Sampling frequency: ');
Data = struct;
[Data.data,Data.SamplingIntervalUs,Data.info] = abf2load([datapath dir datafile '.abf']);
% [Data.data,Data.SamplingIntervalUs,Data.info] = abf2load([datapath dir datafile '.abf'],'channels',acquisitionchannels,'start',timestart);
disp('data imported.');
% Data = importdata([datapath dir datafile '.atf'],'\t',10);
Data.filename = datafile;

timeend = Data.info.dataPtsPerChan*Data.SamplingIntervalUs*1e-6;
time = (0:Data.SamplingIntervalUs*1e-6:timeend)';
time = time+timestart;
time = time(1:length(Data.data));
Data.data = [time Data.data];

Fs = 1e6/Data.SamplingIntervalUs;
disp(['Fs = ' num2str(Fs)]);
Data.Fs = Fs;
% cell = [];
% LFP = [];
% fLFP = [];

if nargout-1~=size(Data.data,2)
    warning('NUMBER OF OUTPUT VARIABLES DIFFERENT FROM AVAILABLE SIGNALS');
end

for ivar = 1:nargout-2
    varargout(ivar) = {Data.data(:,ivar+1)};
end
% if size(Data.data,2)==3; 
%     cell = Data.data(:,2);
%     LFP = Data.data(:,3); 
% elseif size(Data.data,2)==2;
%     cell = Data.data(:,2);
% elseif size(Data.data,2)==4; 
%     cell = Data.data(:,2);
%     LFP = Data.data(:,3); 
%     fLFP = Data.data(:,4); 
% end
