# Supplementary material for: Perineuronal nets control visual input via thalamic recruitment of cortical PV interneurons
Source: eLife. 2018 Dec 18;7:e41520. doi: 10.7554/eLife.41520 (PMC6298774; doi:10.7554/eLife.41520)
Supplement: Source Code 2. [file elife-41520-code2.zip › Slice scripts/spike_detect.m]

%28 November 2018
%Jean Simonnet (jean.simonnet@bccn-berlin.de)

function spike_detect(file,PE, start, last, firstStep, deltaIc, rejectedsteps, spePref)
%% VERSION
%spk.version = 1;
% Use spike_detect_check if you want to check the detection precisely

%% Variable definition
if exist('deltaIc', 'var')==0
    if nargin ==0
        file = input('file ex: ''13230002'' : ');
        PE = input('PE : ');
        start = input('start ms : ');
        last = input('length  ms (enter 0 if you want the full length) : ');
        firstStep = input('First Current injection (with sign) : ');
        deltaIc = input('Delta Ic : ');
        rejectedsteps = input('Rejected Steps : ');
    elseif nargin == 2
        start =input('start ms : ');
        last = input('length ms(enter 0 if you want the full length) : ');
        firstStep = input('First Current injection (with sign) : ');
        deltaIc = input('Delta Ic : ');
        rejectedsteps = input('Rejected Steps : ');
    end
else
    start = start*1000; % because it's in sec in the excel spreadsheet)
end
if exist('spePref', 'var')==0
    spePref='';
end
%% Import data
if exist(strcat(file,'.mat'),'file')==0;
    pclamp_import(file,PE);

end
load(strcat(file,  '.mat'));
if isfield(Vm, strcat('PE', num2str(PE)))==0
    pclamp_import(file, PE);

end
load(strcat(file,  '.mat'));

V = Vm.(strcat('PE', num2str(PE)));
%I = Im.(strcat('PE', num2str(PE)));

%%
ptperms = 1000/si;
ExtraDisplay = 0;
begin = int32((start-ExtraDisplay)*ptperms+1);
if last == 0
    duration = length(time)-begin;
else
    duration = int32((last+ExtraDisplay*2)*ptperms);
end
Twind = int32(begin + duration-1);
% int32 everywhere just in case that ptperms isnot an integer (can happen
% when there is weard sampling frequencies)

nbstep = length(V(1,:));spk.nbepisode=nbstep;
maxi = deltaIc*nbstep + firstStep - deltaIc;
inj=(firstStep:deltaIc:maxi)';

if isempty(inj) % means that the injected current does not change
    inj(1:nbstep, 1)=firstStep;
end
%% Rejected step input
%It has to be transform to work
rejectedsteps = rejectedsteps(~isnan(rejectedsteps));
spk.exclusion = rejectedsteps;
if isempty(rejectedsteps)==0 % is there is only NaNs... does not have to be processed
    rejNaN = (1:nbstep)';
    rejNaN(rejectedsteps)=NaN;
    Episode = rejNaN(1:length(inj));
    inj(isnan(Episode)==1)=NaN;
    V(:,isnan(Episode)==1)=NaN;
end

%% Twind for spike detection
spk.V  = V(begin:Twind,:); %mV
%spk.I  = I(begin:Twind,:); %pA nA
spk.t  = time(begin:Twind);
spk.inj = inj;
%% infos

spk.infos.file = file;
spk.infos.PE = PE;
spk.infos.si = si;
spk.infos.ptperms = ptperms;
spk.infos.start = start;
spk.infos.last = last;
spk.infos.firstStepIc = firstStep;
spk.infos.deltaIc = deltaIc;
spk.infos.rejectedsteps = rejectedsteps;

%% spike detection
[spk] = spike_detection(spk);
saveas(gcf, strcat(spePref,'_', file, '_PE', num2str(PE),'_spikeDetection'), 'pdf')
%close
%% ----------------------------------
%% spike analysis

% If several spikes to plot
% StudiedSpikesId(1:length(spk.nbSpikes),1) = {[1 5]};
% StudiedSpikesId = cell2mat(StudiedSpikesId);

% If one spike
StudiedSpikesId(1:length(spk.nbSpikes),1) = 1;

%
StudiedSpikesId(isnan(spk.nbSpikes)==1,:)=NaN;
StudiedSpikesId(spk.nbSpikes<max(max(StudiedSpikesId)),:)=NaN;

%MaximumLatency = 100;
%StudiedSpikesId(spk.latency>MaximumLatency,:)=NaN;

NbOfSpikesToAverage = 100;

%% First Spike Analysis
if exist('StudiedSpikesId', 'var')~=0
    [spk] = spike_shape_analysis(spk, StudiedSpikesId, NbOfSpikesToAverage);
end
%% -----------------
%% Save
spk = rmfield(spk, {'dvdt_sec', 'dvdt'});
spk = rmfield(spk, {'V', 't'});

save(strcat(spePref,'_',file, '_PE', num2str(PE),'_Spikes'), 'spk');
%% Cleaning
clear
end
