# Supplementary material for: Perineuronal nets control visual input via thalamic recruitment of cortical PV interneurons
Source: eLife. 2018 Dec 18;7:e41520. doi: 10.7554/eLife.41520 (PMC6298774; doi:10.7554/eLife.41520)
Supplement: Source Code 2. [file elife-41520-code2.zip › Slice scripts/spike_detection.m]

%28 November 2018
%Jean Simonnet (jean.simonnet@bccn-berlin.de)

function [spk] = spike_detection(spk)
FONT=6;
V = spk.V;t=spk.t;inj=spk.inj;
si = spk.infos.si;
ptperms = spk.infos.ptperms;
start = spk.infos.start;
last = spk.infos.last;
%file = spk.infos.file;
%PE = spk.infos.PE;

%% If Gap free file
if isfield(spk, 'nbepisode')==0
    spk.nbepisode=1;
end

%% Set detection parameters

threshold = 30 ; %V/s ; 1st step of spike detection  : if dvdt goes above threshold
% default threshold is 30 V/s. If you want to change it, you have to change
% these value. Add a line in the excel spreadsheet to signal a threshold
% change. 
amp = 10; %mV if the difference between the maximal value after the threshold and the threshold is higher that amp
absoluteAmp = -10; %mV if the difference between the maximal value after the threshold and the threshold is higher that amp
durationMaxi = 3 ; % ms ; The rise time to get the peak cannot be higher than this value
durationMini = 0.1 ; % ms ; The rise time to get the peak cannot be lower than this value
negativeThreshold = -5;
durationfalling = 0.06 ;% ms ; The falling phase has to last at least this value

durationMiniPt = durationMini*spk.infos.ptperms;
durationMaxiPt = durationMaxi*ptperms;
durationfallingPt = durationfalling*ptperms;

%% preallocation
clear mat
mat = spk.V(1,:)'; mat(:,:)=NaN;
spk.nbSpikes = mat ; spk.Freq_nbSpikes = mat;spk.Freq_meanInsF = mat;
spk.cv = mat;spk.latency = mat;spk.bi = mat;spk.sbi = mat;spk.ai=mat;
spk.lastSpikeLatency=mat;

plotedspikes_accepted=0;
plotedspikes_rejected=0;
all_events = cell2mat([]);
%% ---------------------
%% SPIKE DETECTION
for step=1:spk.nbepisode
    if sum(isnan(V(:,step)), 1)==0
        %spk.nbSpikes(step)=0;
        %spk.nbSpikes(step)=0;
        % current step data selection
        field = strcat('step_',num2str(step));
        v=spk.V(:,step); 
        %vplus = cat(1,v(2:end),NaN); % give the variation to the next point 
        vplus = cat(1, NaN, v(1:end-1)); % give the variation from the previous point
        %% dvdt
        dv = (v-vplus)/(si/1000);    spk.dvdt(:,step)=dv;% V/s
        
        %v(1:5)
        %dv(1:5)
        %% dvdt_sec
        %dvplus = cat(1, dv(2:end),NaN);
        dvplus = cat(1, NaN, dv(1:end-1));
        dv_sec = (dv-dvplus)/(si/1000); spk.dvdt_sec(:,step)=dv_sec;
        %dv_sec(1:5)
        %% All the points that cross threshold
        supTh = find(dv>threshold);% Give a vector with the position of points with an dvdt higher that threshold
        spk.SByS.(field).nbSpikes = 0;
        % u = spike index. It evolves according to the validation or
            % non-validation of the detected spike. It's based on s, the
            % iterative loop variable and the number of "false" spikes
        false = 0;
        u=0;
        if length(supTh)> durationMiniPt%% If threshold is crossed 
            %% First point crossing threshold in a serie
            % aim : keep only the first point exceeding Threshold
            % As the threshold is crossed, all the following point will be
            % separated by one unit (1). The first point of the crossed
            % threshold period is separated by more than one from the previous
            % (the last from the previous crossed threshold window.
            supThplus = cat(1,1, supTh);    supTh = cat(1, supTh, 1);
            diff = abs(supTh-supThplus);
            %diff(1)=supTh(1);% correction for the firstpoint
            %read Carefully : diff gives length values. Each value of the
            %vector give length of the previous window exceeding threshold.
            %low values allow to identify and eliminate shorts artefacts using the following
            exceedTh = supTh(diff>1); % only location of threshold crossing.
            exceedTh = exceedTh(1:end-1);
            exceedThEnd = supThplus(diff>1); exceedThEnd = exceedThEnd(2:end);
            exceedThNbPts = (exceedThEnd-exceedTh)+1; % length of each section
            TRUE =  intersect(find(exceedThNbPts>durationMiniPt),find(exceedThNbPts<durationMaxiPt));
            exceedTh = exceedTh(TRUE);
            % keep only section with a right amount of points (between the
            % mini and maxi)
           
            PreRaster = t(exceedTh);
            %currentForPreRaster = PreRaster;
            EpisodeForPreRaster = PreRaster;
            %currentForPreRaster(:,:)=inj(step);
            EpisodeForPreRaster(:,:) = step;
           
            for s=1:length(exceedTh)
                display_start = exceedTh(s)-int32(0.3*ptperms);

                if display_start<=0
                    display_start = 1;
                end

                if s<length(exceedTh)
                    interVect = exceedTh(s):exceedTh(s+1);
                    displayVect = display_start:exceedTh(s+1);
                    % for all action potential except the last, a window is
                    % defined between two successive AP. For the last, it's
                    % between the last and the end
                else % For the last spike on the step, all the remaining trace is taken
                    if (length(v)-(exceedTh(s)))*si < 40000; % if trace after last spike do not exceed 40000 �s
                        interVect = exceedTh(s):length(v);
                        displayVect = display_start:length(v);
                    else 
                        interVect = exceedTh(s):(exceedTh(s)+int32(40000/si));
                        displayVect = display_start:(exceedTh(s)+int32(40000/si));
                    end
                end
                v_inter = v(interVect); % 
                t_inter = t(interVect); %
                dvdt_inter = dv(interVect);
                dv_sec_inter = dv_sec(interVect);
                                
                %% Threshold extrapolation
                Below_Th_ms = t(interVect(1)-1);
                Below_Th_mV = v(interVect(1)-1);
                Above_Th_dV = dv(interVect(1)); %dv just after threshold crossed point
                Below_Th_dV = dv(interVect(1)-1); % dv just before threshold crossed point
                Above_Th_dV_sec = dv_sec(interVect(1)); % slope of dvdtvariation
                Th_ms = Below_Th_ms + (threshold - Below_Th_dV)/Above_Th_dV_sec; %extrapolation of Threshold Timing
                Th_mV = Below_Th_mV + (Th_ms - Below_Th_ms)*Above_Th_dV; %extrapolation of Threshold Voltage
                
                dvdtComesNeg = find(dvdt_inter<0, 1, 'first'); % The point for the Peak
                
                Pk = v_inter(dvdtComesNeg-1);
                riseTime = t_inter(dvdtComesNeg-1)-Th_ms;
                amplitude = Pk - Th_mV;
                   
                %% Display
                v_display = v(displayVect);
                t_display = t(displayVect)-Th_ms;
                dvdt_display = dv(displayVect);
                dvdt_sec_display = dv_sec(displayVect);
                
                %% Determine if it's a spike or something else
                if riseTime<durationMini ; % Check Rise Time window (positive dvdt window)
                    exceedTh(s)=NaN;
                    false=false+1;
                    u = s-false;
                    display('mini')
                elseif riseTime>durationMaxi % Check Rise Time window (positive dvdt window)
                    exceedTh(s)=NaN;
                    false=false+1;
                    u = s-false;
                    display('max')
                elseif Pk<absoluteAmp;
                    exceedTh(s)=NaN;
                    false=false+1;
                    u = s-false;
                    display('peak')
                elseif amplitude<amp; % Check Amplitude
                    exceedTh(s)=NaN;
                    false=false+1;
                    u = s-false;
                    display('amplitude')
                elseif length(find(dvdt_inter<negativeThreshold))<=durationfallingPt % If there is not a falling phase, this cannot be an action potential
                    exceedTh(s)=NaN;
                    false=false+1;
                    u = s-false;
                    display('fall')
                else
                    
                u=u+1;
                    %% SPIKE PARAMETERS
                    % Mid amplitude width
                    spk.SByS.(field).MidRise_ms(u,1)=NaN;
                    spk.SByS.(field).MidRise_mV(u,1)=NaN;
                    spk.SByS.(field).MidRise_twin_ms(u,1)=NaN;
                    MidAMP = Th_mV+(amplitude/2);
                    MidAmpWidth = NaN;
                    
                    % Mid Rise amplitude Extrapolation
                    FirstOver = find(v_inter>=MidAMP, 1, 'first');
                    Lastbefore = FirstOver-1;
                    if Lastbefore > 0
                        InterpolSlope = (v_inter(FirstOver)-v_inter(Lastbefore))/(t_inter(FirstOver)-t_inter(Lastbefore));
                        MidAMP_ms = t_inter(Lastbefore)+(MidAMP - v_inter(Lastbefore))/InterpolSlope;
                        %LastOver = find(v_inter>=MidAMP, 1, 'last'); %pb sensitive to post artefacts
                        FirstAfter = find(v_inter(dvdtComesNeg:end)<MidAMP, 1, 'first')+(dvdtComesNeg-1);
                        
                        if FirstAfter < length(v_inter)
                            LastOver = FirstAfter-1;
                            %FirstAfter = LastOver+1;
                            InterpolSlope = (v_inter(LastOver)-v_inter(FirstAfter))/(t_inter(LastOver)-t_inter(FirstAfter));
                            MidAmpTwin_ms = t_inter(LastOver)+(MidAMP - v_inter(LastOver))/InterpolSlope;
                            MidAmpWidth = MidAmpTwin_ms-MidAMP_ms; 

                        %%
                        spk.SByS.(field).MidRise_ms(u,1)=MidAMP_ms;
                        spk.SByS.(field).MidRise_mV(u,1)=MidAMP;
                        spk.SByS.(field).MidRise_twin_ms(u,1)=MidAmpTwin_ms;
                        end
                        
                    else
                        spk.SByS.(field).MidRise_ms(u,1)=NaN;
                        spk.SByS.(field).MidRise_mV(u,1)=NaN;
                        spk.SByS.(field).MidRise_twin_ms(u,1)=NaN;
                       
                    end
                    if MidAmpWidth>2
                        display('Warning: MidAmpWidth exceed 2ms')
                    end
                    clear FirstAfter FirstOver LastOver InterpolSlope Lastbefore MidAmpTwin_ms
                    
                    
                    %u : spike index
                    spk.SByS.(field).V.(strcat('spike',num2str(u)))=v_display;
                    spk.SByS.(field).t.(strcat('spike',num2str(u)))=t_display;                
                    spk.SByS.(field).dvdt.(strcat('spike',num2str(u)))=dvdt_display;
                    spk.SByS.(field).dvdt_sec.(strcat('spike',num2str(u)))=dvdt_sec_display;
                   
                    spk.SByS.(field).threshold_ms(u,1)=Th_ms;
                    spk.SByS.(field).threshold_mV(u,1)=Th_mV;
                    spk.SByS.(field).latency_ms(u,1)=Th_ms-start;
                     
                    spk.SByS.(field).peak_ms(u,1) = t_inter(dvdtComesNeg-1);
                    spk.SByS.(field).peak_relative_ms(u,1) = t_inter(dvdtComesNeg-1)-spk.SByS.(field).threshold_ms(u,1);
                    spk.SByS.(field).peak_mV(u,1) = Pk;
                    % first AHP , un peu lourd mais bon...
                    spk.SByS.(field).fhp_ms(u,1)=NaN;
                    spk.SByS.(field).fhp_relative_ms(u,1)=NaN;
                    spk.SByS.(field).fhp_mV(u,1)=NaN;
                    spk.SByS.(field).fhpAmp_mV(u,1)=NaN;
                    
                    deltaForDVDT = 0.2;
                    inter200us=int32(deltaForDVDT*ptperms);
                    clear catnat ; 
                    catnan(1:inter200us, 1)=NaN;
                    v_inter_plus200us = cat(1, v_inter(1+inter200us:end),catnan);
                    dvdt_inter_200us = (v_inter_plus200us-v_inter)/deltaForDVDT;
                    
                    minidvdt = find(dvdt_inter==nanmin(dvdt_inter), 1, 'first');
                    
                    if si <= 30;
                        onlyLastpoints = dvdt_inter_200us;onlyLastpoints(1:minidvdt)=NaN;
                        fhpLoc = find(onlyLastpoints>0.3);
                        lengthAbove = 0.6;
                        neighboringNbPt = int32(0.8*ptperms); % 1ms * si
                    elseif si > 30
                        onlyLastpoints = dvdt_inter;onlyLastpoints(1:minidvdt)=NaN;
                        fhpLoc = find(onlyLastpoints>0);
                        lengthAbove = 0.1;
                        neighboringNbPt = int32(0.2*ptperms); % 1ms * si
                    end
                    
                    if length(fhpLoc)>=int32(lengthAbove*ptperms)% for the last spike
                        fhpLoc = fhpLoc(int32(lengthAbove*ptperms)); % at least 600�s above the value of the previous line
                        % find the voltage minimum around the dot (because
                        % noise causes mistakes
                        if length(v_inter)>fhpLoc+(neighboringNbPt); % can happen for the last spike
                            neighboringV = v_inter(minidvdt:(fhpLoc+neighboringNbPt));
                            minineighbor = find(neighboringV==min(neighboringV), 1, 'first');
                            fhpLoc = minidvdt-1+minineighbor;% - 1 because minidvdt is the first ppoint and there are minidvdt-1 points behind it

                            spk.SByS.(field).fhp_ms(u,1)=t_inter(fhpLoc);
                            spk.SByS.(field).fhp_relative_ms(u,1)=t_inter(fhpLoc)-spk.SByS.(field).threshold_ms(u,1);
                            spk.SByS.(field).fhp_mV(u,1)=v_inter(fhpLoc);
                            spk.SByS.(field).fhpAmp_mV(u,1)=v_inter(fhpLoc)-Th_mV;
                        end
                    end
                    
                    spk.SByS.(field).accelerationMax(u,1) = max(dv_sec_inter(1:dvdtComesNeg));
                    spk.SByS.(field).accelerationMin(u,1) = min(dv_sec_inter(dvdtComesNeg:find(v_inter==min(v_inter), 1, 'first')));
                        
                    % ADP
                    %% second AHP
                    spk.SByS.(field).ahp_mV(u,1)=min(v_inter);
                    spk.SByS.(field).ahp_ms(u,1)=t_inter(find(v_inter==min(v_inter), 1, 'first')); % ahp
                    spk.SByS.(field).ahp_relative_ms(u,1)=spk.SByS.(field).ahp_ms(u,1)-spk.SByS.(field).threshold_ms(u,1); %ahp
                    spk.SByS.(field).ahpAmp_mV(u,1) = min(v_inter)-Th_mV;
                    
                    spk.SByS.(field).RiseTime(u,1)=spk.SByS.(field).peak_ms(u,1)-spk.SByS.(field).threshold_ms(u,1);
                    spk.SByS.(field).RiseAmp(u,1)=amplitude;
                    spk.SByS.(field).MidAmpWidth_ms(u,1) = MidAmpWidth;
                    spk.SByS.(field).MaxSlope(u,1) = max(dvdt_inter);
                    spk.SByS.(field).MinSlope(u,1) = min(dvdt_inter);
                    spk.SByS.(field).step(u,1) = step;
                    spk.SByS.(field).InjectedCurrent(u,1) = inj(step,1);
                    
                end
                %figure(1)
                if isnan(exceedTh(s))==1
                    subplot(345)
                    
                    plot(t_display, v_display, 'r');
                    plotedspikes_rejected = plotedspikes_rejected+1;
                    hold on
                else
                    subplot(346)
                    plot(t_display, v_display, 'k');
                    plotedspikes_accepted = plotedspikes_accepted+1;
                    hold on
                end
            
            end         
        end
        spk.SByS.(field).nbSpikes = u;
        spk.nbSpikes(step,1)= spk.SByS.(field).nbSpikes;
        spk.Freq_nbSpikes(step,1) = (spk.nbSpikes(step)/last)*1000; %hz
        spk.Freq_meanInsF(step,1) = 0 ; % Just to put 0 where there is no spike at all. If there is only 1 spike the value will be NaN;

        
        %% INPUT OUTPUT ANALYSIS
        if spk.nbSpikes(step,1) > 0              
            spk.SByS.(field).ISI = spk.SByS.(field).threshold_ms ; spk.SByS.(field).ISI(:,:)=NaN;
            spk.SByS.(field).ISI(2:length(spk.SByS.(field).threshold_ms),1) = spk.SByS.(field).threshold_ms(2:end) - spk.SByS.(field).threshold_ms(1:end-1); % Time from previous.
            spk.SByS.(field).InsF = 1./spk.SByS.(field).ISI*1000; % hz
            spk.Freq_meanInsF(step,1) = nanmean(spk.SByS.(field).InsF,1); % hz
            
            % READ CAREFULLY : If there is only one spike, the insfF cannot
            % be calculated. But The value is put as the minimum possible
            % value, namely the number of spikes divided by the time
            if spk.nbSpikes(step,1)==1
                spk.Freq_meanInsF(step,1)=1 ;
            end
            
            spk.cv(step,1)= nanstd(spk.SByS.(field).InsF,0,1)./ nanmean(spk.SByS.(field).InsF,1);
            %latency for 1st spike
            spk.latency(step,1) = spk.SByS.(field).threshold_ms(1,1)-start;
            spk.lastSpikeLatency(step,1)=spk.SByS.(field).threshold_ms(end,1)-start;
            %bursting index : min ISI + mean ISI (bi) or MaxISI (sbi)
            spk.bi(step,1) = 1 - (min(spk.SByS.(field).ISI)/nanmean(spk.SByS.(field).ISI));
            spk.sbi(step,1) = 1 - (min(spk.SByS.(field).ISI)/max(spk.SByS.(field).ISI));
            
            %%%%%% Adaptation Index %%%%%%
            if spk.nbSpikes(step,1)>=3
                if spk.nbSpikes(step,1)<8
                    steadystateinsf = spk.SByS.(field).InsF(end);
                else
                    steadystateinsf = nanmean(spk.SByS.(field).InsF(end-3:end),1);
                end
                spk.ai(step,1) = steadystateinsf/spk.SByS.(field).InsF(2);
            else
                spk.ai(step,1)=NaN;
                
            end
            %%%%%%

            allstruct = spk.SByS.(field);
            allstruct = rmfield(allstruct, {'V', 't', 'dvdt', 'dvdt_sec', 'nbSpikes'});     
            strucConv = struct2cell(allstruct); strucConv = strucConv';
            strucConv = cell2mat(strucConv);
            all_events = cat(1, all_events, strucConv);
            
            % Fig Raster
            %currentForRaster = spk.SByS.(field).threshold_ms; 
            %currentForRaster(:,:)=inj(step);
            episodeForRaster=spk.SByS.(field).threshold_ms;
            episodeForRaster(:,:)=step;
            %figure(1)
            subplot(3,4,3:4)
            set(gca, 'FontSize', FONT)
            plot(spk.SByS.(field).threshold_ms, spk.SByS.(field).InsF, 'k-') 
            hold on
            xlabel('Time (ms)')
            ylabel('Hz')
            title('InsF evolution')    
            
            subplot(3,4,7:8) % Location of rejected events
            set(gca, 'FontSize', FONT)
            plot(PreRaster,EpisodeForPreRaster , 'r+', 'markersize', 2)
            hold on
            plot(spk.SByS.(field).threshold_ms, episodeForRaster, 'k+')
            %ylim([0 max(currentForRaster)+2*deltaIc])
            %xlim([start-10 start+last+10])
            xlabel('Time (ms)')
            ylabel('Episode #')
            title('Accepted : black ; rejected : red')           
        end
    end
end
if nansum(spk.nbSpikes, 1)>0
    all_events_names = fieldnames(allstruct);
    for fld = 1:length(all_events_names)
        spk.all_events_col.(char(all_events_names(fld))) = fld;
    end
    spk.all_events = all_events;
end

%% Figure - InputOutput

subplot(3,4,1:2)
set(gca, 'FontSize', FONT)
plot(inj, spk.Freq_nbSpikes, 'b.', inj, spk.Freq_meanInsF ,'r.')
hold on
%xlim([0 max(spk.inj)+2*deltaIc])
title('blue = NbSpike/Time, red = meanInsF')
xlabel('Injected current (pA)')
ylabel('Spike Rate (Hz)')

subplot(3,4,5)
set(gca, 'FontSize', FONT)
title(strcat('Rejected ; n = ', num2str(plotedspikes_rejected), 'spikes') )
xlim([-0.5 3])

subplot(3,4,6)
set(gca, 'FontSize', FONT)
title(strcat('Accepted ; n = ', num2str(plotedspikes_accepted), 'spikes') )
xlim([-0.5 3])

clearvars -except spk
end
