# Supplementary material for: Perineuronal nets control visual input via thalamic recruitment of cortical PV interneurons
Source: eLife. 2018 Dec 18;7:e41520. doi: 10.7554/eLife.41520 (PMC6298774; doi:10.7554/eLife.41520)
Supplement: Source Code 2. [file elife-41520-code2.zip › Slice scripts/spike_shape_analysis.m]

%28 November 2018
%Jean Simonnet (jean.simonnet@bccn-berlin.de)

function [spk] = spike_shape_analysis(spk, StudiedSpikesId, NbOfSpikesToAverage, param)
% This routine allows to extract parameters and plot defined spikes,
% detected earlier with "spike_detection"
%
% You need the "spk" structure, containing informations about detected
% spikes
%
% "StudiedSpikes" corresponds to spikes your want to study
% "Nb of spike to average" is quite transparent
% "param" is the list of parameters you're interested in

LongTimeW = 20; % Long Time window for spike display


if nargin < 4
    param = [{'step'};{'InjectedCurrent'};{'latency_ms'};{'threshold_mV'};{'MidRise_ms'};{'MidRise_mV'};{'RiseTime'};...
            {'peak_mV'};{'fhp_relative_ms'};{'fhp_mV'};{'ahp_relative_ms'};{'ahp_mV'};{'ahpAmp_mV'};{'RiseAmp'};...
            {'MidAmpWidth_ms'};{'MaxSlope'};{'MinSlope'};{'accelerationMin'};{'accelerationMax'}];%;{'fhp_mV'};{''};{''}]
    if nargin < 3
        NbOfSpikesToAverage = 3;
        if nargin < 2
            StudiedSpikesId = 1;
        end
    end
end

%Matrix of spike of interest
if length(StudiedSpikesId(:,1))==1
    x = {StudiedSpikesId};clear StudiedSpikesId
    StudiedSpikesId(1:length(spk.nbSpikes),:)=x;
    StudiedSpikesId = cell2mat(StudiedSpikesId);
    StudiedSpikesId(isnan(spk.nbSpikes)==1,:)=NaN;
    StudiedSpikesId(spk.nbSpikes<max(max(StudiedSpikesId)),:)=NaN;
end
spike_char = nanmean(StudiedSpikesId, 1); % For spike name

figureName = [];
spId = [];maxDV = [];minDV = []; maxV = [];minV = []; maxDV2 = [];minDV2 = []; 
figure
for sk = 1:length(StudiedSpikesId(1,:))
    %spike = char(StudiedSpikes(sk));
    spike = strcat('spike', num2str(spike_char(sk)));

    figureName=cat(2,figureName,spike);
    n=0;
    % figure color
    color = char(['r';'b'; 'g';'m';'c';'y';]);

    for s = 1:length(spk.nbSpikes)
        if sum(~isnan(StudiedSpikesId(s)),2)~=0;
        spike = strcat('spike', num2str(StudiedSpikesId(s, sk)));
           % spk.latency(s)
            %if spk.latency(s)<maximumLatency
                step = char(strcat('step_', num2str(s)));
                n=n+1;
                spId = cat(1, spId, s);
                %params
                for p = 1:length(param(:,1));
                    spk.(spike).param.(char(param(p,:))).data(n) = spk.SByS.(step).(char(param(p,:)))(StudiedSpikesId(s, sk));
                end
                spk.(spike).V.data(1:length(spk.SByS.(step).V.(spike)),n) = spk.SByS.(step).V.(spike);
                spk.(spike).t.data(1:length(spk.SByS.(step).V.(spike)),n) = spk.SByS.(step).t.(spike);
                spk.(spike).dvdt.data(1:length(spk.SByS.(step).V.(spike)),n) = spk.SByS.(step).dvdt.(spike);
                spk.(spike).dvdt_sec.data(1:length(spk.SByS.(step).V.(spike)),n) = spk.SByS.(step).dvdt_sec.(spike);

                % Long TimeWindow
                %% if signal length is inferior to the chosen time window
                %% for a long display
                %if max(spk.SByS.(step).t.(spike))<LongTimeW
                %    LongTimeW = max(spk.SByS.(step).t.(spike));
                %end
                
                tim = spk.(spike).param.latency_ms.data(n);
                
                timvect = -1:1/(1000/spk.infos.si):LongTimeW;
                spk.(spike).tlong = timvect;

                vectForV = ((1000/spk.infos.si)*(tim-1):(1000/spk.infos.si)*(tim+LongTimeW));
                vectForV = int32(vectForV);
                spk.(spike).Vlong.data(1:length(spk.V(vectForV, s)),n)=spk.V(vectForV, s);
               
                subplot(331)
                plot(spk.SByS.(step).t.(spike), spk.SByS.(step).V.(spike), 'k')
                hold on
                %
                subplot(332)
                plot(timvect, spk.(spike).Vlong.data(:,n), 'Color', [log10(n)/2 log10(n)/2 log10(n)/2])
                hold on
                %
                subplot(334)
                plot(spk.SByS.(step).t.(spike), spk.SByS.(step).dvdt.(spike), 'k')
                hold on
                %
                subplot(335)
                plot(spk.SByS.(step).V.(spike), spk.SByS.(step).dvdt.(spike), 'k')
                hold on
                %
                subplot(337)
                plot(spk.SByS.(step).t.(spike), spk.SByS.(step).dvdt_sec.(spike),'k')
                %plot3(spk.SByS.(step).t.(spike), spk.SByS.(step).V.(spike),spk.SByS.(step).dvdt.(spike), 'r')
                hold on
                %
                subplot(338)
                plot(spk.SByS.(step).V.(spike), spk.SByS.(step).dvdt_sec.(spike), 'k')
                hold on

                %Spike Detection Check

                if NbOfSpikesToAverage<=3
                    subplot(3,3,(2*n)+n)
                else
                    subplot(3,3, [3 6 9])
                end
                step = char(strcat('step_', num2str(s)));
                plot(spk.t, spk.V(:,s), 'k')
                hold on
                plot(spk.SByS.(step).peak_ms, spk.SByS.(step).peak_mV, 'r.')
                hold on 
                plot(spk.SByS.(step).threshold_ms, spk.SByS.(step).threshold_mV, 'b.')
                hold on
                plot(spk.SByS.(step).ahp_ms, spk.SByS.(step).ahp_mV, 'm.')   
                hold on
                plot(spk.SByS.(step).fhp_ms, spk.SByS.(step).fhp_mV, 'g.') 
                hold on
                plot(spk.SByS.(step).MidRise_ms, spk.SByS.(step).MidRise_mV, 'c.') 
                hold on
                set (gca, 'Visible', 'off')
                xlim([min(spk.t) max(spk.t)])

                if n==NbOfSpikesToAverage
                    break
                end
            %end
        end
    end
    spk.(spike).V.mean = mean(spk.(spike).V.data(prod(spk.(spike).V.data,2)~=0,:), 2);
    spk.(spike).dvdt.mean = mean(spk.(spike).dvdt.data(prod(spk.(spike).V.data,2)~=0,:), 2);
    spk.(spike).dvdt_sec.mean = mean(spk.(spike).dvdt_sec.data(prod(spk.(spike).V.data,2)~=0,:), 2);
    spk.(spike).t = spk.(spike).t.data(prod(spk.(spike).V.data,2)~=0,1);

    for p = 1:length(param(:,1));
        spk.(spike).param.(char(param(p,:))).mean = nanmean(spk.(spike).param.(char(param(p,:))).data, 2);
        spk.(spike).param.(char(param(p,:))).count = sum(~isnan(spk.(spike).param.(char(param(p,:))).data), 2);
        spk.(spike).param.(char(param(p,:))).std = nanstd(spk.(spike).param.(char(param(p,:))).data,0,2);
    end
    
    
    %VspikeLim = ([-60 70]);
    %dvspikelim = ([-500 700]);
    %dvdvspikelim = ([-6000 6000]);
    maxDV = max(cat(1,maxDV, spk.(spike).param.MaxSlope.mean))+1;
    minDV = min(cat(1,minDV, spk.(spike).param.MinSlope.mean))-1;
    dvspikelim = ([minDV  maxDV]);
    
    maxDV2 = max(cat(1,maxDV2, spk.(spike).param.accelerationMax.mean))+1;
    minDV2 = min(cat(1,minDV2, spk.(spike).param.accelerationMin.mean))-1;
    dvdvspikelim = ([minDV2  maxDV2]);
    
    maxV = max(cat(1,maxV, spk.(spike).param.peak_mV.mean))+1;
    minV = min(cat(1,minV, spk.(spike).param.ahp_mV.mean))-1;
    VspikeLim = ([minV maxV]);
    
    
  %  InjectedCurrent: [1x1 struct]
  %       latency_ms: [1x1 struct]
  %     threshold_mV: [1x1 struct]
  %         RiseTime: [1x1 struct]
  %          peak_mV: [1x1 struct]
  %  fhp_relative_ms: [1x1 struct]
  %           fhp_mV: [1x1 struct]
  %%  ahp_relative_ms: [1x1 struct]
  %           ahp_mV: [1x1 struct]
  %        ahpAmp_mV: [1x1 struct]
  %        fhpAmp_mV: [1x1 struct]
  %          RiseAmp: [1x1 struct]
  %   MidAmpWidth_ms: [1x1 struct]
  %         MaxSlope: [1x1 struct]
  %         MinSlope
    
    shortwindow = [-0.2 spk.(spike).param.ahp_relative_ms.mean + 0.5];

    subplot(331) % spike display, short window
    plot(spk.(spike).t, spk.(spike).V.mean, color(sk), 'linewidth', 1.5)
    xlim(shortwindow)
    ylim(VspikeLim)
    xlabel('time (ms)')
    ylabel('Vm (mV)')
    title(figureName)

    %
    subplot(332) % spike display, long window
    xlim([-1 LongTimeW])
    ylim(VspikeLim)
    xlabel('time (ms)')
    title(strcat(num2str(n), 'spikes'))

    %
    subplot(334) % dvdt
    plot(spk.(spike).t, spk.(spike).dvdt.mean, color(sk), 'linewidth', 1.5)
    ylim(dvspikelim)
    xlim(shortwindow)
    ylabel('dVdT (V/s)')
    %
    subplot(335) % dvdt
    plot(spk.(spike).V.mean, spk.(spike).dvdt.mean, color(sk), 'linewidth', 1.5)
    xlim(VspikeLim)
    ylim(dvspikelim)
    xlabel('Vm (mV)')

    subplot(337) %d(dvdt)dt

    plot(spk.(spike).t, spk.(spike).dvdt_sec.mean, color(sk), 'linewidth', 1.5)
    xlim(shortwindow)
    ylim(dvdvspikelim)
    xlabel('time (ms)')
    ylabel('d(dVdT)dT V.s-2')

    subplot(338) %d(dvdt)dt
    plot(spk.(spike).V.mean, spk.(spike).dvdt_sec.mean, color(sk), 'linewidth', 1.5)
    xlim(VspikeLim)
    ylim(dvdvspikelim)
    xlabel('Vm (mV)')  

    if NbOfSpikesToAverage<=3                
        subplot(333)
        ylim([min(min(spk.(spike).V.data))-10 max(max(spk.(spike).V.data))+15])
        subplot(336)
        ylim([min(min(spk.(spike).V.data))-10 max(max(spk.(spike).V.data))+15])
        subplot(339)
        ylim([min(min(spk.(spike).V.data))-10 max(max(spk.(spike).V.data))+15])  
    else
        subplot(3,3, [3 6 9])
        ylim([min(min(spk.(spike).V.data))-10 max(max(spk.(spike).V.data))+15])  
    end        
end
% AUTOSCALE only if there is one spike
if length(StudiedSpikesId(1,:))==1
    subplot(331) % spike display, short window
    ylim([min(min(spk.(spike).V.data)) max(max(spk.(spike).V.data))])
    %
    subplot(332) % spike display, long window
    ylim([min(min(spk.(spike).V.data)) max(max(spk.(spike).V.data))])

    %
    subplot(334) % dvdt
    ylim([min(min(spk.(spike).dvdt.data)) max(max(spk.(spike).dvdt.data))])

    %
    subplot(335) % dvdt
    xlim([min(min(spk.(spike).V.data)) max(max(spk.(spike).V.data))])
    ylim([min(min(spk.(spike).dvdt.data)) max(max(spk.(spike).dvdt.data))])

    subplot(337) %d(dvdt)dt
    ylim([min(min(spk.(spike).dvdt_sec.data)) max(max(spk.(spike).dvdt_sec.data))])

    subplot(338) %d(dvdt)dt
    xlim([min(min(spk.(spike).V.data)) max(max(spk.(spike).V.data))])
    ylim([min(min(spk.(spike).dvdt_sec.data)) max(max(spk.(spike).dvdt_sec.data))])

    if NbOfSpikesToAverage<=3                
        subplot(333)
        ylim([min(min(spk.(spike).V.data))-5 max(max(spk.(spike).V.data))+5])
        subplot(336)
        ylim([min(min(spk.(spike).V.data))-5 max(max(spk.(spike).V.data))+5])
        subplot(339)
        ylim([min(min(spk.(spike).V.data))-5 max(max(spk.(spike).V.data))+5])  
    else
        subplot(3,3, [3 6 9])
        ylim([min(min(spk.(spike).V.data))-5 max(max(spk.(spike).V.data))+5])  
    end  
end

%delete(strcat(spk.infos.file, '_PE', num2str(spk.infos.PE),figureName,'.jpg'))
%delete(strcat(spk.infos.file, '_PE', num2str(spk.infos.PE),figureName,'.epsc'))
%delete(strcat(spk.infos.file, '_PE', num2str(spk.infos.PE),figureName,'.pdf'))

%saveas(gcf, strcat(spk.infos.file, '_PE', num2str(spk.infos.PE),figureName), 'epsc')
saveas(gcf, strcat(spk.infos.file, '_PE', num2str(spk.infos.PE),figureName), 'fig')
%close 


%% special Giulia
%% Figure only Phase plot and spike
figure
 subplot(221) % spike display, short window
    plot(spk.(spike).t, spk.(spike).V.mean, 'k', 'linewidth', 1.5)
    ylim([min(min(spk.(spike).V.data)) max(max(spk.(spike).V.data))])
    xlim([-1 5])
    xlabel('time (ms)')
    ylabel('Vm (mV)')
 subplot(222) % dvdt
    plot(spk.(spike).V.mean, spk.(spike).dvdt.mean, 'k', 'linewidth', 1.5)
    xlim([min(min(spk.(spike).V.data)) max(max(spk.(spike).V.data))])
    ylim([min(min(spk.(spike).dvdt.data)) max(max(spk.(spike).dvdt.data))])
    xlabel('Vm (mV)')
    ylabel('dVdT (V/s)')
     subplot(223) % dvdt
subplot(223) % spike display, short window
    plot(spk.(spike).t, spk.(spike).V.data(1:length((spk.(spike).t)),:), 'r', 'linewidth', 0.5)
    ylim([min(min(spk.(spike).V.data)) max(max(spk.(spike).V.data))])
    xlim([-1 5])
    xlabel('time (ms)')
    ylabel('Vm (mV)')
subplot(224) % dvdt
    plot(spk.(spike).V.data(1:length((spk.(spike).t)),:), spk.(spike).dvdt.data(1:length((spk.(spike).t)),:), 'r', 'linewidth', 0.5)
    xlim([min(min(spk.(spike).V.data)) max(max(spk.(spike).V.data))])
    ylim([min(min(spk.(spike).dvdt.data)) max(max(spk.(spike).dvdt.data))])
    xlabel('Vm (mV)')
    ylabel('dVdT (V/s)')
saveas(gcf, strcat(spk.infos.file, '_PE', num2str(spk.infos.PE),'spike&phaseplot'), 'pdf')
%% text export
if exist(strcat(spk.infos.file, '_PE', num2str(spk.infos.PE), 'Spikes'), 'dir')==0
    mkdir(strcat(spk.infos.file, '_PE', num2str(spk.infos.PE), 'Spikes'))
end
dlmwrite(strcat(spk.infos.file, '_PE', num2str(spk.infos.PE),'Spikes/MEAN_t_V_dVdt_dVdt_sec.txt'), cat(2, spk.(spike).t,spk.(spike).V.mean, spk.(spike).dvdt.mean,spk.(spike).dvdt_sec.mean), '\t')
%dlmwrite(strcat(file, '_PE', num2str(PE),'Spikes/FIRST_t_V_dVdt_dVdt_sec.txt'), cat(2, spk.(spike).t,spk.(spike).V.data(:,1), spk.(spike).dvdt.data(:,1),spk.(spike).dvdt_sec.data(:,1)), '\t')
dlmwrite(strcat(spk.infos.file, '_PE', num2str(spk.infos.PE),'Spikes/threshold_mV.txt'), spk.(spike).param.threshold_mV.data', '\t')
dlmwrite(strcat(spk.infos.file, '_PE', num2str(spk.infos.PE),'Spikes/step.txt'), spk.(spike).param.step.data', '\t')
dlmwrite(strcat(spk.infos.file, '_PE', num2str(spk.infos.PE),'Spikes/peak_mV.txt'), spk.(spike).param.peak_mV.data', '\t')
dlmwrite(strcat(spk.infos.file, '_PE', num2str(spk.infos.PE),'Spikes/fhp_mV.txt'), spk.(spike).param.fhp_mV.data', '\t')
dlmwrite(strcat(spk.infos.file, '_PE', num2str(spk.infos.PE),'Spikes/Width_ms.txt'), spk.(spike).param.MidAmpWidth_ms.data', '\t')
%dlmwrite(strcat(file, '_PE', num2str(PE),'Spikes/.txt'), spk.(spike).param..data', '\t')

clearvars -except spk
end
