# Supplementary material for: Perineuronal nets control visual input via thalamic recruitment of cortical PV interneurons
Source: eLife. 2018 Dec 18;7:e41520. doi: 10.7554/eLife.41520 (PMC6298774; doi:10.7554/eLife.41520)
Supplement: Source Code 2. [file elife-41520-code2.zip › Slice scripts/Spike_Trains.m]

%28 Nov. 2018
%Alberto Bacci (alberto.bacci@icm-institute.org)


close all
clear all
filename = input('File to analyze: ','s'); % e.g. B100519_0005
threshold = input ('threshold for spike detection (mV): ');% set the spike detection threshold (e.g. -20 mV)
stimduration = input('stimulus duration (in ms): ');
channel = input('Which channel(s) do you want to analyze (e.g. 1, 2, or [1 2])? '); % e.g. 1, 2, or [1 2]. This means analyze ch. 1, ch. 2 or both respectively
delayCh1MS = input('Delay Channel 1 (in ms): ');
delayCh2MS = input('Delay Channel 2 (in ms): ');
delayEndCh1MS = input('Delay End Channel 1 (in ms): ');
delayEndCh2MS = input('Delay End Channel 2 (in ms): ');

[data,si,h] = abf2load([filename '.abf']);
numchannels = size(channel,2);

time = (0:si:(length(data)-1)*si)*1e-3; % time in ms
sf = 1000*(1/si); % we convert sampling interval (in microsec) into number of samples per ms (sampling frequency in KHz)
delayChs = [delayCh1MS*sf delayCh2MS*sf];
delayEndChs = [delayEndCh1MS*sf delayEndCh2MS*sf];

for ichannel=1:numchannels
    stopdetect (ichannel) = delayEndChs(ichannel);
end

%Define the current injection stimulus protocol
firststim = input('First Stimulus amplitude (pA): ');
stepsize = input('Stimulus step (pA): ');
maxstim = input ('Max Stimulus (pA): ');
stimcurrent = (firststim:stepsize:maxstim)';

%Determine the portion of file that will be plotted
for ichannel=1:numchannels
    plotbegin(ichannel) = delayChs(ichannel)-10*sf;
    plotend(ichannel) = plotbegin(ichannel)+(stimduration*sf)+10*sf;
end

%Find the spikes in each sweep and in each channel
Result_Spikes=struct;
for ichannel = 1:numchannels
    Result_Spikes(ichannel).Channel = channel(ichannel);
    d = data(:,channel(ichannel),:);
    d = squeeze(d);
    
    nsweeps = size(d,2);
        for isweep = 1:nsweeps
        figure
        plot(time, d(:,isweep))
        [peaks locs]=findpeaks(d((delayChs(ichannel)):(delayEndChs(ichannel)),isweep), 'MINPEAKHEIGHT', threshold, 'minpeakdistance', 1*sf);
        peaktime = locs*si*1e-3;
                            
        spikefreq = length(peaks)/(stimduration*1e-3);
        x = peaktime(2:end);
        ISI = x-peaktime(1:end-1);
        instfreq = 1e3*(1./ISI);
        Result_Spikes(ichannel,isweep).Peak = peaks;
        Result_Spikes(ichannel,isweep).PeakTime = peaktime;
        Result_Spikes(ichannel,isweep).SpikeFreq = spikefreq;
        Result_Spikes(ichannel,isweep).InterSpikeInterval = ISI;
        Result_Spikes(ichannel,isweep).InstFrequency = instfreq;

        hold on
        scatter((Result_Spikes(ichannel,isweep).PeakTime+delayChs(ichannel)/sf), Result_Spikes(ichannel,isweep).Peak, 'r'); 
        %Place a red marlker where each spike is found
               end
end

%Plot instantaneous frequency vs. time
if numchannels>1
    figure;
    subplot(211)
    for isweep=1:nsweeps
        hold on
        plot(Result_Spikes(1,isweep).PeakTime(2:end,:), Result_Spikes(1,isweep).InstFrequency);
        title(['Instantaneous Frequency vs. time; Ch ' num2str(channel(1))]);
    end
    subplot(212)
    for isweep=1:nsweeps
        hold on
        plot(Result_Spikes(2,isweep).PeakTime(2:end,:), Result_Spikes(2,isweep).InstFrequency);
        title(['Instantaneous Frequency vs. time; Ch ' num2str(channel(2))]);
    end
else
    figure;
    for isweep=1:nsweeps
        hold on
        plot(Result_Spikes(1,isweep).PeakTime(2:end,:), Result_Spikes(1,isweep).InstFrequency);
        title('Instantaneous Frequency vs. time');
    end
end
    
%Do the raster plot
if numchannels>1
    figure;
    subplot(211)
    for isweep = 1:nsweeps
        rasterY1 = (isweep)*ones(1,length(Result_Spikes(1,isweep).PeakTime))';
        Result_Spikes(1,isweep).RasterY = rasterY1;
        hold on
        plot(Result_Spikes(1,isweep).PeakTime, Result_Spikes(1,isweep).RasterY, '+','MarkerSize',15);
        ylim([0 nsweeps+1]);
        title(['Raster Plot; Spikes in each sweep vs. time; Ch ' num2str(channel(1))]);
    end
    subplot(212)
        for isweep = 1:nsweeps
        rasterY2 = (isweep)*ones(1,length(Result_Spikes(2,isweep).PeakTime))';
        Result_Spikes(2,isweep).RasterY = rasterY2;
        hold on
        plot(Result_Spikes(2,isweep).PeakTime, Result_Spikes(2,isweep).RasterY, '+','MarkerSize',15);
        ylim([0 nsweeps+1]);
        title(['Raster Plot; Spikes in each sweep vs. time; Ch ' num2str(channel(2))]);
        end
else
    figure;
    for isweep=1:nsweeps
    rasterY1 = (isweep)*ones(1,length(Result_Spikes(isweep).PeakTime))';
    Result_Spikes(isweep).RasterY = rasterY1;
    hold on
    plot(Result_Spikes(isweep).PeakTime, Result_Spikes(isweep).RasterY, '+','MarkerSize',15);
    ylim([0 nsweeps+1]);
    title('Raster Plot; Spikes in each sweep vs. time');
    end
end

%Plot F/I curves
if numchannels>1
    spikefreqTOT1 = [Result_Spikes(1,1:nsweeps).SpikeFreq]';
    spikefreqTOT2 = [Result_Spikes(2,1:nsweeps).SpikeFreq]';
    figure
    subplot(211)
    plot(stimcurrent, spikefreqTOT1, '-or', 'Markersize', 10, 'MarkerFaceColor','k')
    title('Firing Frequency vs. Injected Current, F/I; Ch1');
    subplot(212)
    plot(stimcurrent, spikefreqTOT2, '-or', 'Markersize', 10, 'MarkerFaceColor','r')
    title('Firing Frequency vs. Injected Current, F/I; Ch2');
    FI1=[stimcurrent, spikefreqTOT1];
    FI2=[stimcurrent, spikefreqTOT2];
    
    figure
    plot(stimcurrent, spikefreqTOT1, '-or', 'Markersize', 10, 'MarkerFaceColor','k')
    hold on
    plot(stimcurrent, spikefreqTOT2, '-or', 'Markersize', 10, 'MarkerFaceColor','r')
else
    spikefreqTOT1 = [Result_Spikes(1,1:nsweeps).SpikeFreq]';
    figure
    plot(stimcurrent, spikefreqTOT1, '-or', 'Markersize', 10, 'MarkerFaceColor','r')
    title('Firing Frequency vs. Injected Current, F/I; Ch1');
    FI1=[stimcurrent, spikefreqTOT1];
end

if numchannels>1
    save([filename '_spikes.mat'],'Result_Spikes','filename', 'FI1', 'FI2', 'stimcurrent', 'spikefreqTOT1','spikefreqTOT2', 'stimduration', 'threshold', 'time', 'nsweeps');
else
    save([filename '_spikes.mat'],'Result_Spikes','filename', 'FI1', 'stimcurrent', 'spikefreqTOT1', 'stimduration', 'threshold', 'time', 'nsweeps');
end
