# Supplementary material for: Perineuronal nets control visual input via thalamic recruitment of cortical PV interneurons
Source: eLife. 2018 Dec 18;7:e41520. doi: 10.7554/eLife.41520 (PMC6298774; doi:10.7554/eLife.41520)
Supplement: Source Code 2. [file elife-41520-code2.zip › Slice scripts/Syn_PSCs_Trains.m]

%28 Nov. 2018
%Alberto Bacci (alberto.bacci@icm-institute.org)


close all;
clear all;
filename = input('File to analyze: ','s'); % e.g. B100519_0005
channel = input('Which channel(s) do you want to analyze (1, 2, or [1 2])? '); % e.g. 1, 2, or [1 2]. This means analyze ch. 1, ch. 2 or both respectively
delayCh1MS = input('Delay Channel 1 (in ms): ');
delayCh2MS = input('Delay Channel 2 (in ms): ');
artefactduration1 = input('Artefact duration (Ch1): ');
artefactduration2 = input('Artefact duration (Ch2): ');
% delayCh1MS = 3418;
% delayCh2MS = 3418;

% stimfreq = input('Stimulation Frequency (in Hz): ');
stimfreq = 50;
%stimduration = input('Train duration (in ms): '); 
% nstims = input('Number of stimulations: ');
nstims = 5;
failthresh = input('For failures, responses must be greater than (pA): ');

[data,si,h]=abf2load([filename '.abf']);
numchannels = size(channel,2);
time = (0:si:(length(data)-1)*si)*1e-3; % we create a time series based on number of samples and sampling interval of the abf data file

sf = 1000/si; % we convert sampling interval (in microsec) into number of samples per ms (sampling frequency in KHz)
delayChs = [delayCh1MS*sf delayCh2MS*sf];
interstim = (1000/stimfreq)*sf; % Interstimulus interval (in ms)
%nstims = (stimduration/interstim)*sf;

artefactduration = [artefactduration1*sf artefactduration2*sf]; 
bslnduration = 1*sf;
bslndelta = -1*sf;
peakwindow = 5*sf;

for ichannel=1:numchannels
    plotbegin(ichannel) = delayChs(ichannel)-10*sf;
    plotend(ichannel) = plotbegin(ichannel)+(interstim*nstims)+10*sf;
end

%Detect PSC peaks
Result=struct;
for ichannel = 1:numchannels
    Result(ichannel).Channel = channel(ichannel);
    d = data(:,channel(ichannel),:);
    d = squeeze(d);
    
    nsweeps = size(d,2);
    
    for isweep=1:nsweeps
        figure
        plot(d(:,isweep))
        xlim([plotbegin(ichannel) plotend(ichannel)])
        
        for ipk=1:nstims
            x = int32(delayChs(ichannel)+interstim*(ipk-1)); % stim onset
            
            bslnend = int32(x+bslndelta);
            bslnbegin = int32(bslnend-bslnduration);
            bsln(ipk,isweep) = mean(d((bslnbegin:bslnend),isweep)); % calc baseline 

            peakbegin = int32(x+artefactduration(ichannel));
            peakend = int32(peakbegin+peakwindow);
            [peak(ipk,isweep) peaksam(ipk,isweep)] = min(d((peakbegin:peakend),isweep)); % calc peak and peak sample

            hold on
            plot(bslnbegin+0.5*bslnduration,bsln(ipk,isweep),'r','Marker','*','MarkerSize',10)
            plot((peakbegin+peaksam(ipk,isweep)),peak(ipk,isweep),'g','Marker','*','MarkerSize',10)
            
            netpeak = abs(peak-bsln);
            avgnetpeak = mean(netpeak,2);
            normnetpeak=netpeak./repmat(netpeak(1,:), size(netpeak,1),1);
            netpeakNaN = netpeak;
            netpeakNaN(netpeakNaN<failthresh)= nan;
            meansynNoFail=nanmean(netpeakNaN, 2);
            normnetpeakNoFail=netpeakNaN./repmat(netpeakNaN(1,:), size(netpeakNaN,1),1);
            normmeansynNoFail=nanmean(normnetpeakNoFail, 2);
            
            Result(ichannel).Peak = peak;
            Result(ichannel).Baseline = bsln;
            Result(ichannel).NetPeak = netpeak;
            Result(ichannel).NetPeakMean = avgnetpeak;
            Result(ichannel).NormNetPeak = normnetpeak;
            Result(ichannel).NormPeakMean=Result(ichannel).NetPeakMean./Result(ichannel).NetPeakMean(1,:);
            Result(ichannel).NetPeakNoFailures =  netpeakNaN;
            Result(ichannel).NetPeakNoFailures = meansynNoFail;
            Result(ichannel).NormPeakMeanNoFailures = Result(ichannel).NetPeakNoFailures./Result(ichannel).NetPeakNoFailures(1,:);
           
            end
        end
end

if numchannels>1
    figure;
    subplot(211)
    plot(Result(1).NetPeakMean);
    title(['Channel ' num2str(channel(1))])
    subplot(212)
    plot(Result(2).NetPeakMean);
    title(['Channel ' num2str(channel(2))])
    figure;
    plot(Result(1).NormPeakMean);
    hold on
    plot(Result(2).NormPeakMean, 'r');
    title('Normalized PSC amplitude vs. stimulus number');
else
    figure;
    plot(Result(1).NetPeakMean);
    title('PSC amplitude vs. stim. number');
end

%%Now, let's calculate mean, SD and CV of synaptic responses in both
%%channels

if numchannels>1
    synch1=Result(1,1).NetPeak;
    synch2=Result(1,2).NetPeak;
    meanch1=mean(synch1,2);
    meanch2=mean(synch2,2);
    SDch1=std(synch1,0,2);
    SDch2=std(synch2,0,2);
    CVch1=SDch1./meanch1;
    CVch2=SDch2./meanch2;
    figure;
    plot(CVch1);
    hold on
    plot(CVch2, 'r');
    title('CV within a train');
    figure;
    scatter(meanch2,CVch2, 'filled','r')
    hold on
    scatter(meanch1,CVch1, 'filled')
    title('CV vs. Mean Amplitude in a train')
    figure
    plot(synch1(1,:));
    hold on
    plot(synch2(1,:), 'r');
    title('First PSC amplitudes vs. sweep number');

else
    synch1=Result(1,1).NetPeak;
     meanch1=mean(synch1,2);
     SDch1=std(synch1,0,2);
     CVch1=SDch1./meanch1;
     figure;
     plot(CVch1);
     title('CV within a train');
     figure;
     scatter(meanch1,CVch1, 'filled')
     title('CV vs. Mean Amplitude in a train')
     figure
     plot(synch1(1,:));
     title('First PSC amplitudes vs. sweep number');
end


%%Here we calculate failure rates
if numchannels>1
    synfailch1 = sum(synch1<failthresh,2);
    synfailch2 = sum(synch2<failthresh,2);
    failratech1 = synfailch1./size(synch1,2);
    failratech2 = synfailch2./size (synch2,2);
    
    figure;
    plot(failratech1);
    hold on
    plot (failratech2, 'r');
    title('synaptic failure rates within train');    
    
else
    synfailch1 = sum(synch1<failthresh,2);
    failratech1 = synfailch1./size(synch1,2);
    
    figure;
    plot(failratech1);
    title('synaptic failure rates within train');    
end

% saving the mat file
if numchannels>1
    save([filename '_peaks.mat'],'Result','filename', 'SDch1', 'SDch2', 'meanch1', 'meanch2', 'CVch1', 'CVch2', 'synch1', 'synch2', 'synfailch1', 'synfailch2', 'failratech1', 'failratech2');
else
    save([filename '_peaks.mat'],'Result','filename', 'SDch1', 'meanch1', 'CVch1', 'synch1', 'synfailch1', 'failratech1');
end
